# Supplementary material for: N 1,N 1-Dimethyl­propane-1,2-diaminium bis­(6-carb­oxy­pyridine-2-carboxyl­ate) monohydrate
Source: Acta Crystallogr Sect E Struct Rep Online. 2011 Mar 19;67(Pt 4):o932–3. doi: 10.1107/S1600536811009287 (PMC3100043; doi:10.1107/S1600536811009287)
Supplement: Supplementary file 2 [file e-67-0o932-Isup2.hkl]

#
# h,k,l, Fc-squared, Fo-squared, sigma(Fo-squared) and status flag
#
data_I
_shelx_title ' MF2_P212121 in P2(1)2(1)2(1)'
_shelx_refln_list_code          4
_shelx_F_calc_maximum      187.33
_exptl_crystal_F_000       960.00
_reflns_d_resolution_high  0.7829
 
loop_
 _symmetry_equiv_pos_as_xyz
 'x, y, z'
 '-x+1/2, -y, z+1/2'
 'x+1/2, -y+1/2, -z'
 '-x, y+1/2, -z+1/2'
 
_cell_length_a    11.8260
_cell_length_b    13.3760
_cell_length_c    13.4790
_cell_angle_alpha  90.000
_cell_angle_beta   90.000
_cell_angle_gamma  90.000
 
_shelx_F_squared_multiplier     1.000
 
loop_
 _refln_index_h
 _refln_index_k
 _refln_index_l
 _refln_F_squared_calc
 _refln_F_squared_meas
 _refln_F_squared_sigma
 _refln_observed_status
   4   0   0    10237.12     9784.67     49.28 o
   6   0   0     1022.69     1152.07      6.49 o
   8   0   0      222.48      210.50      1.60 o
  10   0   0       86.36       78.82      1.16 o
  12   0   0        0.23        0.39      0.61 o
  14   0   0       70.78       71.56      1.68 o
   1   1   0     1421.86     1310.74     17.87 o
   2   1   0      102.70       99.94      0.43 o
   3   1   0     6606.71     6518.56     24.11 o
   4   1   0      225.71      243.14      0.98 o
   5   1   0        1.43        1.45      0.26 o
   6   1   0      677.61      703.27      2.92 o
   7   1   0     1942.82     2079.42      8.79 o
   8   1   0     1740.81     1761.25      7.65 o
   9   1   0      174.69      190.88      1.23 o
  10   1   0       67.64       63.81      0.98 o
  11   1   0        0.00       -0.20      0.37 o
  12   1   0      182.60      183.94      2.15 o
  13   1   0       39.23       40.17      0.94 o
  14   1   0       33.56       34.38      0.95 o
  15   1   0       27.92       26.07      1.11 o
   0   2   0     1202.35      886.41     11.79 o
   2   2   0       84.93       88.42      0.74 o
   3   2   0     2445.16     2380.03      8.68 o
   4   2   0     1349.07     1483.20      5.38 o
   5   2   0      157.05      202.06      1.20 o
   6   2   0      452.93      500.54      2.11 o
   7   2   0        1.67        3.83      0.22 o
   8   2   0      413.02      434.19      2.05 o
   9   2   0      196.91      201.76      1.17 o
  10   2   0        8.97        5.72      0.35 o
  11   2   0      240.08      241.11      1.68 o
  12   2   0       71.10       60.38      0.90 o
  13   2   0        1.04        2.39      0.57 o
  14   2   0       45.41       51.61      1.15 o
  15   2   0        3.19        3.25      0.87 o
   1   3   0      454.23      396.99      1.47 o
   2   3   0      449.72      406.89      1.53 o
   3   3   0     1800.85     1717.39      6.13 o
   4   3   0     9651.06     9576.31     48.46 o
   5   3   0      241.59      237.55      2.24 o
   6   3   0        4.00        4.74      0.21 o
   7   3   0        1.80        0.39      0.21 o
   8   3   0       41.12       27.49      0.41 o
   9   3   0        4.79        5.49      0.31 o
  10   3   0      486.77      466.38      2.67 o
  11   3   0        3.65        1.90      0.48 o
  12   3   0      639.04      622.32      4.03 o
  13   3   0        0.14        0.80      0.58 o
  14   3   0        8.64        4.56      0.77 o
   0   4   0     6901.26     7309.60     49.26 o
   1   4   0     1670.91     1603.41      5.92 o
   2   4   0      520.22      520.89      2.08 o
   3   4   0      371.97      401.86      1.58 o
   4   4   0    11030.27    11571.73     61.42 o
   5   4   0      447.55      449.33      3.02 o
   6   4   0       40.24       35.90      0.48 o
   7   4   0       28.77       15.86      0.36 o
   8   4   0      155.39      190.43      1.72 o
   9   4   0     1271.34     1306.43      6.42 o
  10   4   0      180.73      182.32      1.32 o
  11   4   0      165.95      180.48      1.94 o
  12   4   0      222.48      227.88      1.95 o
  13   4   0      177.59      194.54      2.03 o
  14   4   0       25.91       31.06      1.06 o
   1   5   0       46.88       41.62      0.30 o
   2   5   0      308.62      316.48      1.61 o
   3   5   0      668.31      698.59      2.89 o
   4   5   0       42.34       69.48      0.56 o
   5   5   0      275.15      295.39      1.77 o
   6   5   0        5.37        4.61      0.21 o
   7   5   0        0.63        0.31      0.21 o
   8   5   0        1.38        2.96      0.28 o
   9   5   0       11.02       12.97      0.76 o
  10   5   0       19.23       21.31      0.83 o
  11   5   0       74.18       78.32      2.10 o
  12   5   0        0.20       -0.52      0.52 o
  13   5   0        5.53        5.88      0.71 o
  14   5   0        3.93        2.02      0.86 o
   0   6   0    12560.63    12672.38     73.95 o
   1   6   0      908.91      970.33      3.95 o
   2   6   0       21.08       20.93      0.39 o
   3   6   0      647.01      673.69      3.29 o
   4   6   0      700.59      784.65      3.46 o
   5   6   0      434.34      434.35      2.06 o
   6   6   0      103.46      115.94      0.74 o
   7   6   0        6.81        7.99      0.28 o
   8   6   0       57.76       55.21      0.90 o
   9   6   0       33.00       30.68      0.60 o
  10   6   0       36.68       34.12      0.67 o
  11   6   0       66.19       72.05      1.20 o
  12   6   0       50.88       53.83      1.09 o
  13   6   0       31.87       33.21      1.20 o
  14   6   0       13.87       14.38      1.13 o
   1   7   0      107.66       77.32      0.67 o
   2   7   0      104.05      100.60      1.11 o
   3   7   0      261.72      333.55      1.62 o
   4   7   0      114.27      101.31      0.68 o
   5   7   0        4.04        3.47      0.23 o
   6   7   0      395.57      389.38      1.91 o
   7   7   0     2320.23     2230.72      9.93 o
   8   7   0     1868.85     1955.18     10.24 o
   9   7   0      596.15      562.83      3.38 o
  10   7   0        7.11        6.42      0.50 o
  11   7   0      227.26      217.30      2.21 o
  12   7   0        0.52        1.84      0.67 o
  13   7   0      105.15      116.31      1.74 o
   0   8   0       82.51       78.36      0.77 o
   1   8   0        0.00        2.58      0.22 o
   2   8   0      572.03      562.17      2.59 o
   3   8   0      783.55      867.80      4.13 o
   4   8   0      195.75      144.25      0.93 o
   5   8   0       36.55       28.38      0.43 o
   6   8   0        7.14        3.54      0.32 o
   7   8   0       67.17       63.91      0.72 o
   8   8   0      546.24      587.12      3.60 o
   9   8   0        0.08       -0.44      0.44 o
  10   8   0       73.35       76.82      1.38 o
  11   8   0       25.77       24.27      0.95 o
  12   8   0       66.20       75.22      1.48 o
  13   8   0        0.23        0.44      0.78 o
   1   9   0      181.35      170.81      0.99 o
   2   9   0       39.85       29.94      0.44 o
   3   9   0      295.78      340.58      1.81 o
   4   9   0     1120.72     1083.69      5.04 o
   5   9   0      116.77       92.21      0.76 o
   6   9   0      180.60      171.16      1.27 o
   7   9   0      224.04      217.29      1.52 o
   8   9   0       54.57       51.55      0.84 o
   9   9   0       12.35       12.58      0.62 o
  10   9   0        0.95       -0.48      0.70 o
  11   9   0        1.03        1.37      0.69 o
  12   9   0        2.62        0.66      0.76 o
   0  10   0      152.01      140.46      1.32 o
   1  10   0       87.01       79.41      0.67 o
   2  10   0       92.32       73.60      0.63 o
   3  10   0       12.53       15.13      0.37 o
   4  10   0     1344.77     1325.06      6.26 o
   5  10   0       16.98       17.04      0.43 o
   6  10   0       30.15       24.27      0.58 o
   7  10   0       73.13       63.74      0.93 o
   8  10   0        2.95        4.43      0.60 o
   9  10   0      209.43      208.48      2.00 o
  10  10   0        0.88        0.78      0.67 o
  11  10   0       13.35       12.14      0.87 o
  12  10   0        0.43        0.49      0.77 o
   1  11   0      528.59      502.72      2.70 o
   2  11   0       13.29       13.61      0.41 o
   3  11   0      422.62      472.88      2.65 o
   4  11   0      362.32      305.66      2.27 o
   5  11   0       19.88       16.18      0.64 o
   6  11   0       24.91       20.20      0.64 o
   7  11   0        1.25        1.57      0.54 o
   8  11   0       19.96       29.75      0.87 o
   9  11   0       41.31       41.64      1.09 o
  10  11   0       10.02       16.86      0.91 o
  11  11   0       90.00       86.93      1.61 o
   0  12   0      617.97      620.61      5.29 o
   1  12   0      848.29      844.44      4.96 o
   2  12   0      227.14      221.20      1.89 o
   3  12   0     1552.24     1506.42      8.79 o
   4  12   0       89.19       60.43      0.92 o
   5  12   0      206.55      178.65      1.62 o
   6  12   0       13.86       11.60      0.68 o
   7  12   0       15.72       15.03      0.69 o
   8  12   0        0.43        0.40      0.60 o
   9  12   0       56.70       53.12      1.27 o
  10  12   0       52.07       51.29      1.32 o
   1  13   0       17.35       21.41      0.59 o
   2  13   0       11.38       12.77      0.54 o
   3  13   0        0.89        1.27      0.49 o
   4  13   0       34.71       29.31      0.76 o
   5  13   0        0.58        0.93      0.52 o
   6  13   0       33.85       29.18      0.86 o
   7  13   0        4.75        4.43      0.70 o
   8  13   0        5.37        6.91      0.73 o
   9  13   0       40.25       38.96      1.15 o
   0  14   0     1180.14     1158.12     14.98 o
   1  14   0       61.15       60.90      1.53 o
   2  14   0        1.64        2.88      0.60 o
   3  14   0       46.86       43.17      1.00 o
   4  14   0      107.83      116.38      1.81 o
   5  14   0       57.22       59.62      1.19 o
   6  14   0       56.85       53.21      1.25 o
   7  14   0        0.24       -0.10      0.63 o
   8  14   0        4.77        3.26      0.78 o
   1  15   0       11.73       14.81      0.81 o
   2  15   0        6.09        7.03      0.73 o
   3  15   0        2.39        1.82      0.64 o
   4  15   0        0.83        0.86      0.67 o
   5  15   0       50.42       52.78      1.27 o
   6  15   0        6.18        5.77      0.82 o
   7  15   0       93.85       96.85      1.70 o
   0  16   0       83.20       74.49      2.10 o
   1  16   0       44.66       47.10      1.28 o
   2  16   0        9.41        7.04      0.85 o
   3  16   0      147.84      159.96      2.27 o
   4  16   0       32.62       33.08      1.77 o
   5  16   0       46.01       57.40      1.50 o
   1  17   0       25.77       38.28      1.30 o
   1   0   1     8268.99     5912.91    461.99 o
   2   0   1     2482.44     2542.26      9.31 o
   3   0   1     8310.82     8017.45     33.58 o
   4   0   1      106.19      133.34      0.58 o
   5   0   1       94.60       96.64      0.66 o
   6   0   1      134.35      155.51      0.97 o
   7   0   1      146.51      195.14      1.05 o
   8   0   1       18.03       18.13      0.45 o
   9   0   1       47.29       58.58      0.62 o
  10   0   1       10.75       13.88      0.39 o
  11   0   1        0.96        0.41      0.37 o
  12   0   1        1.19        0.49      0.45 o
  13   0   1       33.62       31.14      0.85 o
  14   0   1        5.96        6.59      0.69 o
  15   0   1       35.73       37.04      1.24 o
 -15   1   1        6.82        8.82      0.86 o
 -14   1   1        3.60        2.95      0.66 o
 -13   1   1        4.46        4.80      0.59 o
 -12   1   1      452.06      441.92      3.61 o
 -11   1   1      117.09      101.90      1.00 o
 -10   1   1      307.51      294.39      1.79 o
  -9   1   1      352.32      380.62      2.25 o
  -8   1   1        5.90        6.55      0.33 o
  -7   1   1      990.15     1105.57      4.74 o
  -6   1   1      706.75      709.51      3.02 o
  -5   1   1      696.27      702.15      4.74 o
  -4   1   1      139.61      119.02      0.65 o
  -3   1   1     1482.72     1488.23      5.51 o
  -2   1   1     1947.60     1967.33      7.26 o
  -1   1   1      950.57      981.36      6.46 o
   0   1   1      257.40      144.22     12.70 o
   1   1   1      951.93      989.87      5.48 o
   2   1   1     1948.14     1961.70      7.08 o
   3   1   1     1481.33     1486.37      5.23 o
   4   1   1      139.04      117.65      0.57 o
   5   1   1      694.96      707.92      4.38 o
   6   1   1      707.34      706.42      2.90 o
   7   1   1      991.03     1107.40      4.77 o
   8   1   1        5.91        6.51      0.32 o
   9   1   1      352.94      382.90      2.23 o
  10   1   1      307.48      291.77      1.72 o
  11   1   1      117.16      103.78      0.95 o
  12   1   1      452.36      440.52      2.99 o
  13   1   1        4.49        4.88      0.58 o
  14   1   1        3.57        2.19      0.64 o
  15   1   1        6.87        9.21      0.87 o
 -14   2   1       35.27       31.29      1.06 o
 -13   2   1       17.08       13.47      0.68 o
 -12   2   1       63.63       62.23      1.45 o
 -11   2   1       56.15       49.65      0.85 o
 -10   2   1       41.44       32.82      0.55 o
  -9   2   1       96.00       98.20      0.84 o
  -8   2   1      282.76      268.63      1.46 o
  -7   2   1      475.42      485.13      2.34 o
  -6   2   1      386.91      390.24      3.07 o
  -5   2   1      774.41      819.22      5.53 o
  -4   2   1     2301.23     2400.52      9.86 o
  -3   2   1     2011.32     1927.85      7.03 o
  -2   2   1      599.39      561.43      2.55 o
  -1   2   1     5517.81     5329.83     28.29 o
   0   2   1      524.59      406.31      2.38 o
   1   2   1     5519.24     5317.26     26.23 o
   2   2   1      598.68      563.51      2.15 o
   3   2   1     2011.38     1922.79      6.75 o
   4   2   1     2301.74     2407.96      9.65 o
   5   2   1      774.28      816.98      4.89 o
   6   2   1      387.29      386.74      2.93 o
   7   2   1      475.41      485.07      2.13 o
   8   2   1      282.40      269.57      1.80 o
   9   2   1       96.12       97.60      0.79 o
  10   2   1       41.46       33.61      0.57 o
  11   2   1       56.26       49.12      0.84 o
  12   2   1       63.67       60.89      1.10 o
  13   2   1       17.10       13.15      0.68 o
  14   2   1       35.21       30.24      0.93 o
 -14   3   1       12.75       10.03      0.83 o
 -13   3   1       62.27       59.70      1.23 o
 -12   3   1       53.96       51.90      1.06 o
 -11   3   1      202.21      209.13      1.99 o
 -10   3   1      180.14      183.45      1.27 o
  -9   3   1       52.53       55.46      0.71 o
  -8   3   1      116.13      101.73      1.03 o
  -7   3   1      133.29      131.57      0.92 o
  -6   3   1      528.33      534.50      2.39 o
  -5   3   1     1996.12     2064.69     10.50 o
  -4   3   1      169.79      199.92      2.84 o
  -3   3   1     3209.35     3082.16     13.44 o
  -2   3   1     3264.34     3074.06     11.69 o
  -1   3   1     5686.19     5322.60     19.69 o
   0   3   1     6068.25     5710.56     22.81 o
   1   3   1     5688.71     5352.21     19.96 o
   2   3   1     3262.39     3098.62     11.73 o
   3   3   1     3208.38     3042.79     14.61 o
   4   3   1      169.66      201.28      2.93 o
   5   3   1     1995.82     2078.38     10.92 o
   6   3   1      528.28      535.08      2.48 o
   7   3   1      133.33      130.77      0.80 o
   8   3   1      115.88      103.12      0.81 o
   9   3   1       52.62       53.73      0.75 o
  10   3   1      180.25      185.86      1.32 o
  11   3   1      201.74      210.24      1.64 o
  12   3   1       53.81       53.29      1.18 o
  13   3   1       62.21       58.17      1.09 o
  14   3   1       12.70       11.89      0.76 o
 -14   4   1       44.58       52.45      1.32 o
 -13   4   1       89.34       92.89      1.42 o
 -12   4   1       91.86       98.82      1.23 o
 -11   4   1      144.43      150.71      1.33 o
 -10   4   1      421.19      395.92      2.58 o
  -9   4   1      458.94      461.18      2.55 o
  -8   4   1     1687.67     1745.87      7.74 o
  -7   4   1       19.47       21.78      0.44 o
  -6   4   1      430.35      445.83      2.05 o
  -5   4   1      534.09      560.04      2.48 o
  -4   4   1      209.17      185.63      3.82 o
  -3   4   1     2884.57     3027.41     11.43 o
  -2   4   1      629.24      649.38      2.51 o
   0   4   1     1778.16     1722.21      6.43 o
   1   4   1       76.93       62.52      0.70 o
   2   4   1      629.92      650.51      2.55 o
   3   4   1     2886.04     3006.27     11.82 o
   4   4   1      209.64      181.45      3.84 o
   5   4   1      532.33      560.12      2.51 o
   6   4   1      430.69      446.11      2.07 o
   7   4   1       19.53       21.56      0.44 o
   8   4   1     1687.02     1747.81      7.68 o
   9   4   1      458.98      464.82      3.33 o
  10   4   1      421.18      397.33      2.34 o
  11   4   1      144.14      149.37      1.55 o
  12   4   1       91.78      100.97      1.16 o
  13   4   1       89.22       91.44      1.37 o
  14   4   1       44.37       52.94      1.36 o
 -14   5   1        1.28        1.44      0.81 o
 -13   5   1       30.81       32.79      0.97 o
 -12   5   1      149.46      152.59      1.63 o
 -11   5   1      418.28      403.20      2.79 o
 -10   5   1      236.32      239.35      1.73 o
  -9   5   1      557.04      559.33      3.51 o
  -8   5   1      641.04      590.71      2.83 o
  -7   5   1      180.35      178.25      1.02 o
  -6   5   1      481.58      477.70      2.53 o
  -5   5   1      482.94      498.68      2.33 o
  -4   5   1      862.93      991.64      5.02 o
  -3   5   1     4538.47     4777.13     17.90 o
  -2   5   1       37.44       40.36      0.48 o
  -1   5   1      796.11      807.77      3.52 o
   0   5   1      131.81      150.21      0.68 o
   1   5   1      797.69      809.99      3.52 o
   2   5   1       37.51       39.84      0.53 o
   3   5   1     4541.31     4791.27     19.13 o
   4   5   1      862.10     1000.31      4.44 o
   5   5   1      483.12      495.61      2.29 o
   6   5   1      482.33      477.35      2.25 o
   7   5   1      180.84      179.42      1.18 o
   8   5   1      641.26      595.54      2.87 o
   9   5   1      557.99      556.39      3.17 o
  10   5   1      235.92      238.61      1.63 o
  11   5   1      417.98      404.79      2.61 o
  12   5   1      149.24      152.81      1.57 o
  13   5   1       30.89       32.26      0.98 o
  14   5   1        1.29        0.79      0.84 o
 -14   6   1       11.47       12.65      1.04 o
 -13   6   1       12.25       11.98      0.83 o
 -12   6   1        9.92        9.85      0.68 o
 -11   6   1      316.17      316.02      2.50 o
 -10   6   1      130.59      132.01      1.46 o
  -9   6   1       23.15       24.51      0.54 o
  -8   6   1      584.39      553.62      2.78 o
  -7   6   1      241.87      231.44      2.19 o
  -6   6   1       61.91       58.71      0.54 o
  -5   6   1      708.41      795.17      3.61 o
  -4   6   1     1530.46     1766.18      7.67 o
  -3   6   1     2427.09     2546.82     10.43 o
  -2   6   1       49.47       60.01      0.56 o
  -1   6   1     7792.42     8070.27     31.72 o
   0   6   1      880.87      906.06      3.65 o
   1   6   1     7796.79     8083.01     33.31 o
   2   6   1       49.78       58.94      0.58 o
   3   6   1     2424.56     2572.10     10.61 o
   4   6   1     1532.33     1761.14      7.53 o
   5   6   1      708.05      803.75      3.48 o
   6   6   1       61.91       57.77      0.51 o
   7   6   1      241.88      234.01      2.60 o
   8   6   1      584.16      551.56      2.87 o
   9   6   1       23.16       24.38      0.54 o
  10   6   1      130.52      134.77      1.19 o
  11   6   1      316.44      318.26      2.24 o
  12   6   1        9.94       10.97      0.66 o
  13   6   1       12.27       12.32      0.83 o
  14   6   1       11.44       11.76      0.96 o
 -13   7   1       31.75       40.20      1.22 o
 -12   7   1      159.84      170.83      2.07 o
 -11   7   1      108.59      107.53      1.47 o
 -10   7   1       70.85       68.18      1.07 o
  -9   7   1      147.00      150.30      1.25 o
  -8   7   1      638.29      641.37      4.44 o
  -7   7   1       39.79       51.24      0.70 o
  -6   7   1      436.28      420.35      2.20 o
  -5   7   1      192.72      172.70      1.02 o
  -4   7   1      220.08      239.09      1.30 o
  -3   7   1      635.74      710.45      3.21 o
  -2   7   1      104.59      110.11      0.96 o
  -1   7   1      196.57      224.98      1.31 o
   0   7   1      296.16      323.16      1.48 o
   1   7   1      196.23      226.20      1.26 o
   2   7   1      105.09      109.32      1.13 o
   3   7   1      636.24      710.51      3.39 o
   4   7   1      219.69      239.81      1.27 o
   5   7   1      192.85      173.08      0.96 o
   6   7   1      435.76      423.55      2.05 o
   7   7   1       39.48       51.54      0.75 o
   8   7   1      638.75      634.71      4.31 o
   9   7   1      147.59      148.90      1.21 o
  10   7   1       70.38       67.65      0.88 o
  11   7   1      108.39      106.09      1.36 o
  12   7   1      159.61      171.32      1.93 o
  13   7   1       31.73       43.35      1.33 o
 -13   8   1       19.45       22.84      1.11 o
 -12   8   1       16.12       16.36      0.92 o
 -11   8   1       59.57       59.51      1.32 o
 -10   8   1      151.05      160.81      2.13 o
  -9   8   1      246.01      237.51      2.00 o
  -8   8   1       49.53       49.42      0.75 o
  -7   8   1       90.26       84.90      1.16 o
  -6   8   1      517.62      511.71      2.63 o
  -5   8   1      480.96      467.56      2.41 o
  -4   8   1      112.55      126.63      0.83 o
  -3   8   1      209.50      222.67      1.29 o
  -2   8   1      228.33      224.33      2.30 o
  -1   8   1       71.89       65.72      0.64 o
   0   8   1       13.11        6.48      0.28 o
   1   8   1       71.97       64.62      0.72 o
   2   8   1      227.65      225.89      1.89 o
   3   8   1      210.11      221.93      1.46 o
   4   8   1      112.62      128.03      0.86 o
   5   8   1      480.70      472.19      2.30 o
   6   8   1      517.01      516.82      2.55 o
   7   8   1       89.98       85.87      1.02 o
   8   8   1       49.79       51.07      0.83 o
   9   8   1      246.02      238.63      1.82 o
  10   8   1      151.16      160.95      1.55 o
  11   8   1       59.58       62.69      1.23 o
  12   8   1       16.11       16.06      0.83 o
  13   8   1       19.51       25.90      1.09 o
 -12   9   1       10.29       10.55      0.87 o
 -11   9   1       31.69       30.02      1.04 o
 -10   9   1        2.68        2.90      0.61 o
  -9   9   1       11.78       10.80      0.60 o
  -8   9   1       60.02       57.78      0.95 o
  -7   9   1      249.68      230.84      1.85 o
  -6   9   1        7.92        5.04      0.35 o
  -5   9   1       45.45       47.34      0.56 o
  -4   9   1      238.77      264.81      1.54 o
  -3   9   1     1268.90     1321.58      6.22 o
  -2   9   1        2.48        2.13      0.23 o
  -1   9   1      660.50      658.40      3.12 o
   0   9   1      470.31      471.88      2.26 o
   1   9   1      660.79      656.05      2.95 o
   2   9   1        2.40        1.57      0.23 o
   3   9   1     1267.23     1318.49      5.94 o
   4   9   1      238.94      263.56      1.47 o
   5   9   1       45.44       46.74      0.57 o
   6   9   1        7.84        5.84      0.33 o
   7   9   1      249.46      233.76      1.55 o
   8   9   1       59.66       58.09      0.81 o
   9   9   1       11.79        9.95      0.54 o
  10   9   1        2.69        2.56      0.64 o
  11   9   1       31.79       29.97      1.03 o
  12   9   1       10.29       10.40      0.85 o
 -12  10   1        2.10        1.86      0.80 o
 -11  10   1       23.72       25.57      1.00 o
 -10  10   1       32.52       29.03      0.99 o
  -9  10   1       48.02       50.61      1.38 o
  -8  10   1      653.77      602.46      4.57 o
  -7  10   1      150.78      138.60      1.42 o
  -6  10   1       35.97       34.77      0.70 o
  -5  10   1      110.23      117.63      1.18 o
  -4  10   1       75.76       70.56      0.75 o
  -3  10   1      253.74      262.49      1.60 o
  -2  10   1      195.56      186.54      1.61 o
  -1  10   1       80.49       85.61      0.90 o
   0  10   1       66.75       75.00      0.63 o
   1  10   1       80.69       84.68      0.68 o
   2  10   1      195.31      187.98      1.38 o
   3  10   1      253.18      262.30      1.43 o
   4  10   1       75.71       71.80      0.91 o
   5  10   1      109.80      118.68      1.08 o
   6  10   1       36.01       33.92      0.72 o
   7  10   1      150.38      140.36      1.37 o
   8  10   1      653.62      608.48      4.23 o
   9  10   1       48.12       48.49      1.07 o
  10  10   1       32.50       30.82      1.00 o
  11  10   1       23.68       24.31      0.99 o
  12  10   1        2.10        1.63      0.80 o
 -11  11   1        6.43        6.94      0.86 o
 -10  11   1       24.89       25.14      1.10 o
  -9  11   1      164.17      149.54      1.95 o
  -8  11   1      369.03      348.38      3.22 o
  -7  11   1       16.80       20.77      0.78 o
  -6  11   1       80.12       86.77      1.14 o
  -5  11   1      219.54      219.92      1.83 o
  -4  11   1        6.37        7.00      0.39 o
  -3  11   1      495.92      487.30      2.79 o
  -2  11   1      873.42      842.00      4.29 o
  -1  11   1     1873.28     1842.47      8.96 o
   0  11   1      313.46      281.47      1.71 o
   1  11   1     1873.45     1843.49      8.76 o
   2  11   1      873.17      839.15      4.38 o
   3  11   1      496.26      489.15      2.76 o
   4  11   1        6.31        6.08      0.42 o
   5  11   1      219.68      222.53      2.40 o
   6  11   1       79.91       87.03      1.19 o
   7  11   1       16.87       20.14      0.65 o
   8  11   1      369.23      348.55      2.88 o
   9  11   1      164.22      147.62      1.72 o
  10  11   1       24.85       23.31      0.94 o
  11  11   1        6.41        7.41      0.82 o
 -10  12   1       21.26       20.00      1.14 o
  -9  12   1        2.82        4.79      0.75 o
  -8  12   1       23.54       19.27      1.07 o
  -7  12   1       80.79       78.33      1.33 o
  -6  12   1      114.17       98.79      1.38 o
  -5  12   1      265.87      245.37      2.13 o
  -4  12   1       32.69       32.90      0.79 o
  -3  12   1      416.72      400.64      3.60 o
  -2  12   1      455.99      451.38      2.86 o
  -1  12   1      179.54      195.11      1.47 o
   0  12   1     1784.31     1725.79      9.37 o
   1  12   1      179.88      191.78      1.93 o
   2  12   1      455.43      450.63      3.05 o
   3  12   1      416.86      409.70      4.16 o
   4  12   1       32.85       33.90      0.93 o
   5  12   1      265.49      245.87      2.02 o
   6  12   1      114.15       98.56      1.35 o
   7  12   1       81.03       78.37      1.18 o
   8  12   1       23.55       21.08      0.92 o
   9  12   1        2.84        3.39      0.69 o
  10  12   1       21.18       22.11      1.14 o
  -9  13   1       54.13       61.16      1.39 o
  -8  13   1       22.49       32.53      1.08 o
  -7  13   1        5.54        6.76      0.75 o
  -6  13   1       67.41       59.71      1.27 o
  -5  13   1      198.50      186.10      1.88 o
  -4  13   1       45.05       39.90      1.00 o
  -3  13   1        6.59        7.68      0.62 o
  -2  13   1        7.22        4.85      0.51 o
  -1  13   1       68.38       67.98      0.99 o
   0  13   1       10.40       12.87      0.54 o
   1  13   1       68.17       69.14      1.01 o
   2  13   1        7.18        4.74      0.46 o
   3  13   1        6.59        8.27      0.51 o
   4  13   1       44.94       39.98      0.86 o
   5  13   1      198.67      186.63      1.92 o
   6  13   1       67.42       59.66      1.04 o
   7  13   1        5.53        7.47      0.69 o
   8  13   1       22.57       33.50      0.99 o
   9  13   1       54.22       59.91      1.36 o
  -8  14   1       27.72       30.83      1.09 o
  -7  14   1       21.42       23.53      0.99 o
  -6  14   1       21.22       22.41      0.90 o
  -5  14   1      103.45       96.67      1.46 o
  -4  14   1       85.80       89.04      1.49 o
  -3  14   1       14.90       13.82      0.71 o
  -2  14   1       48.95       45.23      1.08 o
  -1  14   1       21.43       20.73      0.79 o
   0  14   1       21.98       24.72      0.85 o
   1  14   1       21.49       20.32      0.74 o
   2  14   1       48.92       46.29      0.99 o
   3  14   1       14.99       13.32      0.70 o
   4  14   1       85.53       88.21      1.44 o
   5  14   1      103.69       98.40      1.55 o
   6  14   1       21.13       23.73      0.95 o
   7  14   1       21.21       24.55      0.99 o
   8  14   1       27.81       32.12      1.10 o
  -7  15   1      140.08      150.14      3.04 o
  -6  15   1       11.52       12.77      0.88 o
  -5  15   1       17.48       19.19      0.93 o
  -4  15   1       25.71       22.03      0.95 o
  -3  15   1       61.82       61.22      1.25 o
  -2  15   1       13.21       14.86      0.81 o
  -1  15   1       66.15       68.66      1.29 o
   0  15   1        5.42        4.45      0.71 o
   1  15   1       66.07       67.41      1.32 o
   2  15   1       13.26       13.69      0.80 o
   3  15   1       61.68       62.41      1.40 o
   4  15   1       25.64       22.16      0.99 o
   5  15   1       17.42       17.32      0.91 o
   6  15   1       11.56       13.99      0.87 o
   7  15   1      140.11      145.73      2.01 o
  -5  16   1       30.61       28.90      1.17 o
  -4  16   1       55.96       61.47      1.49 o
  -3  16   1       71.48       77.01      1.62 o
  -2  16   1        1.77        2.17      0.75 o
  -1  16   1       69.06       68.45      1.96 o
   0  16   1      127.33      134.24      1.95 o
   1  16   1       69.01       73.49      1.75 o
   2  16   1        1.77        3.02      0.79 o
   3  16   1       71.51       78.40      1.58 o
   4  16   1       55.82       60.54      1.47 o
   5  16   1       30.59       33.63      1.17 o
  -1  17   1      180.39      206.60      3.92 o
   0  17   1      190.74      207.41      2.69 o
   1  17   1      180.45      206.25      2.65 o
   1   0   2      240.40      172.21      0.79 o
   2   0   2     4938.28     5110.36     26.91 o
   3   0   2     1335.48     1438.32      5.32 o
   4   0   2     1194.31     1173.36      4.34 o
   5   0   2      336.76      445.83      2.49 o
   6   0   2      217.59      217.93      1.06 o
   7   0   2      343.75      386.95      1.81 o
   8   0   2       55.32       64.99      0.56 o
   9   0   2       59.65       61.22      0.60 o
  10   0   2       60.08       64.20      0.70 o
  11   0   2       20.81       22.57      0.53 o
  12   0   2        1.46        0.97      0.48 o
  13   0   2        7.50        7.26      0.61 o
  14   0   2       11.99        8.48      0.72 o
  15   0   2        1.86        2.34      0.83 o
 -14   1   2       16.81       14.82      0.87 o
 -13   1   2        0.90        0.96      0.55 o
 -12   1   2       28.32       31.96      0.74 o
 -11   1   2      113.23      106.01      1.12 o
 -10   1   2      161.75      163.17      1.21 o
  -9   1   2      298.63      281.22      1.97 o
  -8   1   2      887.90      937.70      4.34 o
  -7   1   2      420.00      455.15      2.34 o
  -6   1   2     2775.13     2964.84     12.30 o
  -5   1   2     3108.00     3266.39     12.63 o
  -4   1   2      691.00      631.21      2.46 o
  -3   1   2      147.46      128.61      1.28 o
  -2   1   2     5440.27     5301.31     20.20 o
  -1   1   2     1672.98     1628.37      6.30 o
   0   1   2       61.43       77.71      0.63 o
   1   1   2     1672.21     1638.98      6.34 o
   2   1   2     5439.88     5307.65     24.54 o
   3   1   2      147.84      128.58      1.19 o
   4   1   2      690.79      634.27      2.33 o
   5   1   2     3108.44     3251.23     12.23 o
   6   1   2     2775.46     2940.94     11.87 o
   7   1   2      420.39      454.42      2.26 o
   8   1   2      888.89      933.16      4.25 o
   9   1   2      297.98      281.88      1.75 o
  10   1   2      161.52      162.49      1.18 o
  11   1   2      113.00      106.57      1.03 o
  12   1   2       28.23       32.82      0.94 o
  13   1   2        0.92       -0.01      0.55 o
  14   1   2       16.82       16.26      0.82 o
 -14   2   2        2.93        1.58      0.72 o
 -13   2   2       57.95       59.49      1.19 o
 -12   2   2      192.69      175.51      1.92 o
 -11   2   2       32.86       30.96      0.63 o
 -10   2   2        1.11       -0.35      0.35 o
  -9   2   2      173.30      178.34      1.08 o
  -8   2   2      284.17      258.31      1.66 o
  -7   2   2      131.45      134.27      0.92 o
  -6   2   2      349.33      393.26      1.87 o
  -5   2   2      768.35      796.25      3.30 o
  -4   2   2     2310.47     2359.50      9.09 o
  -3   2   2      338.59      370.17      2.49 o
  -2   2   2      625.34      594.69      4.27 o
  -1   2   2     4183.66     3957.26     17.34 o
   0   2   2      804.27      870.70      3.40 o
   1   2   2     4187.70     3986.59     16.71 o
   2   2   2      625.83      593.93      3.96 o
   3   2   2      338.16      367.05      2.62 o
   4   2   2     2309.65     2347.21      8.48 o
   5   2   2      767.91      797.82      3.38 o
   6   2   2      348.70      395.56      1.86 o
   7   2   2      131.40      135.24      0.77 o
   8   2   2      284.44      261.58      1.36 o
   9   2   2      173.36      179.55      1.13 o
  10   2   2        1.13        0.00      0.34 o
  11   2   2       32.89       31.41      0.72 o
  12   2   2      192.69      174.04      1.52 o
  13   2   2       58.29       59.86      1.06 o
  14   2   2        2.94        1.50      0.68 o
 -14   3   2        4.00        5.61      0.76 o
 -13   3   2       90.23       84.15      1.47 o
 -12   3   2       83.98       79.69      1.10 o
 -11   3   2       18.39       17.57      0.60 o
 -10   3   2       22.47       20.90      0.47 o
  -9   3   2       98.56       93.44      1.15 o
  -8   3   2       64.26       57.04      0.64 o
  -7   3   2       36.74       34.10      0.42 o
  -6   3   2      698.70      713.63      3.82 o
  -5   3   2      383.26      371.89      1.64 o
  -4   3   2     3693.60     3887.08     14.98 o
  -3   3   2     2344.08     2239.37     13.33 o
  -2   3   2      539.58      542.14      2.41 o
  -1   3   2     4613.64     4252.52     17.81 o
   0   3   2       35.80       25.71      0.60 o
   1   3   2     4613.12     4261.06     16.09 o
   2   3   2      540.36      540.83      2.18 o
   3   3   2     2344.61     2239.22     11.83 o
   4   3   2     3691.47     3903.70     14.90 o
   5   3   2      382.45      369.65      1.64 o
   6   3   2      698.44      716.55      3.08 o
   7   3   2       36.65       34.58      0.41 o
   8   3   2       64.35       57.17      0.55 o
   9   3   2       97.99       92.49      1.16 o
  10   3   2       22.60       21.22      0.49 o
  11   3   2       18.43       19.38      0.61 o
  12   3   2       84.10       80.98      1.06 o
  13   3   2       90.43       85.81      1.24 o
  14   3   2        4.05        3.97      0.69 o
 -14   4   2       28.64       26.95      1.11 o
 -13   4   2      113.40      109.77      1.55 o
 -12   4   2       23.26       26.61      0.78 o
 -11   4   2       66.26       71.85      1.01 o
 -10   4   2       34.78       35.22      0.78 o
  -9   4   2      743.87      746.31      3.86 o
  -8   4   2      271.70      262.69      1.77 o
  -7   4   2       34.31       32.08      0.83 o
  -6   4   2      621.04      562.75      2.59 o
  -5   4   2      292.10      290.04      1.34 o
  -4   4   2      232.96      297.69      1.66 o
  -3   4   2     1576.76     1604.21      6.22 o
  -2   4   2     3716.59     3751.03     14.63 o
  -1   4   2      101.32      103.57      0.59 o
   0   4   2      130.30      145.75      1.49 o
   1   4   2      100.85      103.51      0.50 o
   2   4   2     3717.33     3762.03     13.80 o
   3   4   2     1579.15     1607.12      6.71 o
   4   4   2      231.66      294.70      2.06 o
   5   4   2      291.95      290.37      1.38 o
   6   4   2      619.91      565.99      2.62 o
   7   4   2       34.44       31.63      0.83 o
   8   4   2      271.41      263.07      1.57 o
   9   4   2      743.47      747.20      3.89 o
  10   4   2       34.91       35.94      0.74 o
  11   4   2       66.45       73.54      0.90 o
  12   4   2       23.39       28.51      0.71 o
  13   4   2      113.09      113.14      1.46 o
  14   4   2       28.73       27.35      1.02 o
 -14   5   2       21.27       19.63      0.99 o
 -13   5   2       20.11       19.41      0.90 o
 -12   5   2       18.25       19.76      0.75 o
 -11   5   2      309.32      312.39      2.43 o
 -10   5   2      912.63      910.00      5.95 o
  -9   5   2      212.21      199.43      1.77 o
  -8   5   2      108.00      103.98      1.39 o
  -7   5   2      239.23      238.59      1.59 o
  -6   5   2      302.25      350.90      2.02 o
  -5   5   2      859.38      829.16      3.73 o
  -4   5   2      431.22      447.84      1.96 o
  -3   5   2      504.09      461.93      2.25 o
  -2   5   2     3203.87     3404.97     13.32 o
  -1   5   2      659.60      621.99      4.74 o
   0   5   2      123.85       82.99      1.07 o
   1   5   2      659.38      627.14      3.94 o
   2   5   2     3203.41     3412.63     13.79 o
   3   5   2      504.81      459.77      2.69 o
   4   5   2      431.46      444.04      2.06 o
   5   5   2      858.46      832.52      3.82 o
   6   5   2      303.01      349.79      1.85 o
   7   5   2      240.17      236.81      1.58 o
   8   5   2      107.54      103.57      1.04 o
   9   5   2      212.43      198.63      1.94 o
  10   5   2      912.97      919.59      4.97 o
  11   5   2      309.51      315.23      2.14 o
  12   5   2       18.36       19.27      0.66 o
  13   5   2       20.11       18.28      0.85 o
  14   5   2       21.27       19.72      1.00 o
 -14   6   2        9.52       11.73      1.08 o
 -13   6   2       15.03       10.92      0.81 o
 -12   6   2       31.74       32.50      1.02 o
 -11   6   2       14.87       14.59      0.65 o
 -10   6   2      311.72      305.31      3.02 o
  -9   6   2      718.75      706.87      3.82 o
  -8   6   2      299.75      285.39      1.78 o
  -7   6   2       62.45       67.46      0.83 o
  -6   6   2      395.77      408.89      2.49 o
  -5   6   2      487.40      537.89      2.56 o
  -4   6   2      326.50      354.98      2.01 o
  -3   6   2     3350.91     3570.98     13.93 o
  -2   6   2     1721.63     1869.13      7.52 o
  -1   6   2     3351.02     3655.37     14.49 o
   0   6   2     3955.36     4064.52     16.37 o
   1   6   2     3352.60     3659.98     15.31 o
   2   6   2     1723.26     1873.02      8.11 o
   3   6   2     3349.05     3542.64     15.58 o
   4   6   2      326.28      354.86      2.22 o
   5   6   2      486.72      537.47      2.67 o
   6   6   2      396.17      406.93      2.02 o
   7   6   2       62.50       67.00      0.80 o
   8   6   2      299.79      287.20      1.70 o
   9   6   2      718.49      703.94      4.02 o
  10   6   2      311.43      311.31      2.02 o
  11   6   2       14.88       14.16      0.60 o
  12   6   2       31.70       32.91      0.87 o
  13   6   2       14.98       12.04      0.83 o
  14   6   2        9.56       12.29      0.94 o
 -13   7   2        6.36        7.50      0.85 o
 -12   7   2       51.53       54.51      1.26 o
 -11   7   2      142.40      136.35      1.64 o
 -10   7   2      386.08      395.92      3.76 o
  -9   7   2      975.20      969.34      5.87 o
  -8   7   2      624.96      596.56      3.34 o
  -7   7   2       82.15       73.30      1.24 o
  -6   7   2       12.33       20.54      0.38 o
  -5   7   2      332.09      367.91      1.86 o
  -4   7   2       30.37       28.87      0.43 o
  -3   7   2      256.61      296.94      2.65 o
  -2   7   2      317.32      374.04      1.68 o
  -1   7   2      401.68      437.26      3.06 o
   0   7   2      197.17      204.91      1.04 o
   1   7   2      400.85      434.06      2.92 o
   2   7   2      318.22      372.80      1.87 o
   3   7   2      256.77      299.68      2.64 o
   4   7   2       30.19       28.55      0.53 o
   5   7   2      332.01      373.26      1.77 o
   6   7   2       12.26       20.54      0.45 o
   7   7   2       82.49       73.67      0.87 o
   8   7   2      626.02      593.00      3.34 o
   9   7   2      975.85      969.27      5.25 o
  10   7   2      386.43      402.95      2.57 o
  11   7   2      142.10      139.23      1.74 o
  12   7   2       51.39       56.05      1.14 o
  13   7   2        6.29        7.77      0.84 o
 -13   8   2      104.93      120.09      2.03 o
 -12   8   2        4.12        2.44      0.76 o
 -11   8   2       33.67       33.18      1.06 o
 -10   8   2       73.78       75.27      2.14 o
  -9   8   2       58.06       65.05      1.08 o
  -8   8   2      384.58      380.00      2.75 o
  -7   8   2      327.16      325.67      1.99 o
  -6   8   2      157.03      163.06      1.20 o
  -5   8   2      208.49      186.16      1.12 o
  -4   8   2      448.58      397.78      1.99 o
  -3   8   2      363.25      394.80      1.94 o
  -2   8   2      698.99      720.95      3.21 o
  -1   8   2      575.74      569.47      2.53 o
   0   8   2       24.14       27.14      0.34 o
   1   8   2      574.78      572.47      2.63 o
   2   8   2      698.67      725.34      3.40 o
   3   8   2      363.49      395.09      1.93 o
   4   8   2      449.00      400.17      1.97 o
   5   8   2      209.15      187.51      1.19 o
   6   8   2      156.86      165.17      0.98 o
   7   8   2      327.46      328.96      1.86 o
   8   8   2      384.94      386.73      2.40 o
   9   8   2       58.03       68.70      1.01 o
  10   8   2       73.63       75.14      1.10 o
  11   8   2       33.70       32.21      0.82 o
  12   8   2        4.12        3.16      0.69 o
  13   8   2      105.03      121.93      2.59 o
 -12   9   2        1.00        0.56      0.79 o
 -11   9   2        0.04       -0.69      0.69 o
 -10   9   2       45.97       48.08      1.11 o
  -9   9   2      171.91      164.29      1.92 o
  -8   9   2       54.12       48.31      0.90 o
  -7   9   2       34.89       36.91      0.72 o
  -6   9   2       28.59       26.53      0.56 o
  -5   9   2      119.89      100.81      0.80 o
  -4   9   2      218.39      230.89      1.32 o
  -3   9   2      146.51      159.91      1.24 o
  -2   9   2      444.93      439.36      2.11 o
  -1   9   2      307.46      329.48      1.60 o
   0   9   2      119.63      117.04      0.74 o
   1   9   2      307.61      329.63      1.69 o
   2   9   2      446.40      441.95      2.14 o
   3   9   2      146.53      158.35      1.02 o
   4   9   2      218.06      233.24      1.33 o
   5   9   2      119.55      100.95      0.87 o
   6   9   2       28.50       27.58      0.52 o
   7   9   2       34.90       36.88      0.74 o
   8   9   2       53.99       50.65      0.94 o
   9   9   2      172.02      171.86      1.57 o
  10   9   2       45.98       48.70      0.95 o
  11   9   2        0.04        0.90      0.68 o
  12   9   2        0.99        1.14      0.75 o
 -12  10   2       22.05       21.81      1.12 o
 -11  10   2       19.88       21.23      0.99 o
 -10  10   2       75.85       79.84      1.45 o
  -9  10   2        3.09        2.23      0.65 o
  -8  10   2       60.77       57.50      1.10 o
  -7  10   2       16.37       15.88      0.60 o
  -6  10   2       68.48       63.70      0.96 o
  -5  10   2       18.80       13.09      0.44 o
  -4  10   2       75.85       75.43      0.96 o
  -3  10   2       31.21       24.57      0.73 o
  -2  10   2      346.84      341.54      1.84 o
  -1  10   2      543.32      529.57      2.51 o
   0  10   2       13.76       14.78      0.33 o
   1  10   2      544.09      531.70      2.55 o
   2  10   2      346.72      344.96      2.06 o
   3  10   2       31.24       24.95      0.43 o
   4  10   2       75.46       74.71      0.84 o
   5  10   2       18.83       13.54      0.40 o
   6  10   2       69.12       64.56      0.81 o
   7  10   2       16.35       15.96      0.49 o
   8  10   2       60.96       57.00      1.12 o
   9  10   2        3.09        3.53      0.57 o
  10  10   2       75.82       81.22      1.32 o
  11  10   2       19.87       20.61      0.91 o
  12  10   2       22.05       21.56      1.00 o
 -11  11   2       26.66       23.20      1.00 o
 -10  11   2       27.64       23.19      1.08 o
  -9  11   2       29.78       33.05      1.03 o
  -8  11   2       57.71       62.18      1.26 o
  -7  11   2       39.76       38.03      0.89 o
  -6  11   2       90.54       78.30      1.11 o
  -5  11   2      188.26      184.28      1.57 o
  -4  11   2       38.89       42.95      0.98 o
  -3  11   2      534.35      527.65      3.07 o
  -2  11   2      904.68      857.18      4.94 o
  -1  11   2     1570.02     1532.81      7.34 o
   0  11   2      270.87      274.62      1.68 o
   1  11   2     1569.73     1530.82      7.50 o
   2  11   2      903.05      858.95      4.46 o
   3  11   2      534.94      522.00      2.94 o
   4  11   2       38.96       44.83      0.71 o
   5  11   2      188.59      185.35      1.49 o
   6  11   2       90.50       81.28      1.06 o
   7  11   2       39.86       37.48      0.78 o
   8  11   2       57.83       64.72      1.21 o
   9  11   2       29.76       34.28      0.95 o
  10  11   2       27.76       22.47      0.88 o
  11  11   2       26.70       26.35      1.02 o
 -10  12   2       45.09       49.46      1.52 o
  -9  12   2        1.57        2.42      0.73 o
  -8  12   2       20.96       19.90      0.92 o
  -7  12   2      133.74      124.18      1.57 o
  -6  12   2      196.83      184.66      1.87 o
  -5  12   2       79.15       73.85      1.21 o
  -4  12   2      130.28      130.42      1.40 o
  -3  12   2      678.19      669.77      4.54 o
  -2  12   2      182.40      187.35      1.55 o
  -1  12   2        2.24        2.61      0.43 o
   0  12   2       15.47       12.75      0.45 o
   1  12   2        2.22        2.50      0.41 o
   2  12   2      182.14      189.60      1.80 o
   3  12   2      677.93      672.39      4.03 o
   4  12   2      130.46      131.31      1.22 o
   5  12   2       79.10       74.01      0.99 o
   6  12   2      196.76      188.31      1.85 o
   7  12   2      133.90      123.18      1.46 o
   8  12   2       21.08       19.47      0.81 o
   9  12   2        1.60        2.00      0.62 o
  10  12   2       45.12       52.86      1.26 o
  -9  13   2      114.47      130.54      1.91 o
  -8  13   2        7.05        7.77      0.84 o
  -7  13   2        5.18        3.31      0.67 o
  -6  13   2       70.34       67.01      1.18 o
  -5  13   2       72.34       67.98      1.13 o
  -4  13   2       54.61       53.29      1.02 o
  -3  13   2       54.43       53.21      1.04 o
  -2  13   2       31.69       30.37      0.80 o
  -1  13   2        2.31        1.16      0.51 o
   0  13   2       19.19       18.34      0.63 o
   1  13   2        2.33        0.50      0.45 o
   2  13   2       31.68       31.41      0.74 o
   3  13   2       54.37       51.84      0.89 o
   4  13   2       54.72       53.23      1.06 o
   5  13   2       72.59       69.19      1.08 o
   6  13   2       70.33       70.22      1.10 o
   7  13   2        5.12        4.32      0.63 o
   8  13   2        7.04        9.03      0.69 o
   9  13   2      114.36      134.34      1.96 o
  -8  14   2       29.25       26.92      1.08 o
  -7  14   2       53.48       57.04      1.75 o
  -6  14   2       27.00       26.57      0.94 o
  -5  14   2      146.33      142.28      2.52 o
  -4  14   2       81.25       80.63      1.30 o
  -3  14   2       32.58       30.29      0.87 o
  -2  14   2       28.21       32.46      0.89 o
  -1  14   2       12.86       12.65      0.67 o
   0  14   2      125.24      131.87      2.70 o
   1  14   2       13.00       13.94      0.70 o
   2  14   2       28.32       31.03      0.84 o
   3  14   2       32.60       30.94      0.90 o
   4  14   2       81.29       81.83      1.52 o
   5  14   2      146.50      141.98      1.74 o
   6  14   2       27.12       26.84      0.88 o
   7  14   2       53.52       55.00      1.22 o
   8  14   2       29.22       30.76      1.04 o
  -7  15   2       50.12       57.73      2.03 o
  -6  15   2      145.73      154.58      2.10 o
  -5  15   2      191.25      201.20      2.27 o
  -4  15   2       12.70       13.06      0.80 o
  -3  15   2        9.56        9.41      0.70 o
  -2  15   2       26.41       31.73      0.95 o
  -1  15   2       35.60       40.55      1.04 o
   0  15   2        2.08        2.71      0.64 o
   1  15   2       35.83       38.76      1.09 o
   2  15   2       26.38       32.10      1.05 o
   3  15   2        9.57        9.04      0.72 o
   4  15   2       12.61       14.00      0.82 o
   5  15   2      191.22      200.54      2.42 o
   6  15   2      145.47      152.95      2.16 o
   7  15   2       50.26       56.53      1.85 o
  -5  16   2       17.96       22.03      1.02 o
  -4  16   2        0.66        1.02      0.75 o
  -3  16   2        7.09        7.90      0.80 o
  -2  16   2       46.89       54.81      1.72 o
  -1  16   2      187.34      197.18      2.53 o
   0  16   2        0.31       -0.71      0.71 o
   1  16   2      187.71      198.03      2.55 o
   2  16   2       46.95       53.73      1.41 o
   3  16   2        7.10        9.58      0.85 o
   4  16   2        0.66        1.72      0.78 o
   5  16   2       17.85       24.39      1.03 o
   2   0   3    17711.75    17948.08    176.85 o
   3   0   3     3612.19     3431.82     13.82 o
   4   0   3       81.67       68.47      0.94 o
   5   0   3      579.27      626.86      3.61 o
   6   0   3        4.54        2.26      0.18 o
   7   0   3       43.34       32.16      0.39 o
   8   0   3      250.13      234.88      1.29 o
   9   0   3       39.26       40.56      0.54 o
  10   0   3        8.00        9.64      0.41 o
  11   0   3      287.50      282.70      1.98 o
  12   0   3        1.00       -0.22      0.47 o
  13   0   3      111.90      107.86      1.34 o
  14   0   3       41.43       37.37      1.12 o
 -14   1   3       32.01       31.12      1.04 o
 -13   1   3        9.91        8.50      0.76 o
 -12   1   3       74.76       72.65      1.07 o
 -11   1   3      157.49      167.60      1.41 o
 -10   1   3      314.68      290.78      1.86 o
  -9   1   3        8.99       11.39      0.33 o
  -8   1   3       31.63       36.29      0.45 o
  -7   1   3       88.18      102.91      0.77 o
  -6   1   3      573.96      600.00      2.68 o
  -5   1   3     1980.10     2043.27      8.16 o
  -4   1   3       17.94       24.81      0.59 o
  -3   1   3     1338.63     1396.94      5.71 o
  -2   1   3    14673.42    14563.52    111.52 o
  -1   1   3     3425.35     3437.97     13.20 o
   0   1   3       84.80       53.79      0.68 o
   1   1   3     3423.29     3422.25     12.09 o
   2   1   3    14676.43    14555.36    120.35 o
   3   1   3     1337.61     1389.90      5.34 o
   4   1   3       17.85       24.26      0.55 o
   5   1   3     1980.78     2016.26      8.77 o
   6   1   3      571.82      605.99      2.68 o
   7   1   3       88.14      102.73      0.98 o
   8   1   3       31.56       35.67      0.46 o
   9   1   3        8.96       11.47      0.35 o
  10   1   3      314.00      293.34      1.84 o
  11   1   3      157.33      166.74      1.35 o
  12   1   3       74.74       72.19      1.04 o
  13   1   3        9.90        9.39      0.65 o
  14   1   3       31.85       33.59      1.21 o
 -14   2   3       27.77       30.85      1.03 o
 -13   2   3        8.39        7.52      0.71 o
 -12   2   3       37.57       38.75      0.88 o
 -11   2   3      205.93      212.75      1.61 o
 -10   2   3       11.39       11.83      0.44 o
  -9   2   3      109.27       84.07      0.86 o
  -8   2   3       55.45       52.60      0.85 o
  -7   2   3       21.61       18.26      0.31 o
  -6   2   3     1206.66     1233.72      5.27 o
  -5   2   3     1572.89     1658.21      6.81 o
  -4   2   3      461.00      451.16      2.07 o
  -3   2   3     1784.07     1911.44      7.40 o
  -2   2   3     3840.95     3793.13     15.62 o
  -1   2   3       23.73       27.08      0.37 o
   0   2   3     1203.13     1252.76      5.23 o
   1   2   3       23.57       27.04      0.33 o
   2   2   3     3838.00     3804.02     15.47 o
   3   2   3     1784.96     1920.52      7.10 o
   4   2   3      461.07      449.97      2.08 o
   5   2   3     1571.83     1656.36      6.60 o
   6   2   3     1207.66     1239.80      5.17 o
   7   2   3       21.63       18.35      0.36 o
   8   2   3       55.43       52.41      0.85 o
   9   2   3      109.68       83.60      0.76 o
  10   2   3       11.44       11.28      0.42 o
  11   2   3      205.86      209.65      1.74 o
  12   2   3       37.60       38.58      0.81 o
  13   2   3        8.42        8.79      0.62 o
  14   2   3       27.81       29.86      0.94 o
 -14   3   3       23.54       23.65      1.00 o
 -13   3   3       12.36       15.68      0.79 o
 -12   3   3       37.85       34.46      0.93 o
 -11   3   3       41.42       38.15      0.88 o
 -10   3   3      218.10      223.93      2.09 o
  -9   3   3      659.65      633.70      3.71 o
  -8   3   3       82.36       67.15      0.67 o
  -7   3   3      301.18      296.19      1.81 o
  -6   3   3      250.53      265.83      1.49 o
  -5   3   3      249.45      273.83      2.00 o
  -4   3   3      602.25      591.91      5.35 o
  -3   3   3      216.07      240.33      1.22 o
  -2   3   3     1040.03     1028.61      5.34 o
  -1   3   3      795.87      775.80      3.27 o
   0   3   3       84.23      113.74      1.15 o
   1   3   3      795.46      776.31      3.19 o
   2   3   3     1039.32     1033.20      4.10 o
   3   3   3      216.25      238.54      1.16 o
   4   3   3      601.98      594.16      5.35 o
   5   3   3      249.22      273.56      2.11 o
   6   3   3      250.49      266.00      1.68 o
   7   3   3      301.41      299.24      1.47 o
   8   3   3       82.69       67.90      0.62 o
   9   3   3      660.13      636.79      3.36 o
  10   3   3      218.32      223.16      1.51 o
  11   3   3       41.47       38.32      0.78 o
  12   3   3       37.92       36.71      0.81 o
  13   3   3       12.31       16.40      0.72 o
  14   3   3       23.58       23.61      0.96 o
 -14   4   3       17.88       17.68      0.94 o
 -13   4   3       51.90       49.75      1.22 o
 -12   4   3      101.21      101.57      1.61 o
 -11   4   3       49.43       46.53      0.88 o
 -10   4   3      622.58      628.81      4.27 o
  -9   4   3      612.79      615.78      3.20 o
  -8   4   3       39.08       41.85      0.54 o
  -7   4   3      237.61      232.86      1.31 o
  -6   4   3      109.03      108.02      0.77 o
  -5   4   3      733.25      778.88      3.47 o
  -4   4   3       66.29       61.42      0.72 o
  -3   4   3      250.51      267.46      1.27 o
  -2   4   3     2800.90     2862.33     11.94 o
  -1   4   3     3568.49     3717.65     15.48 o
   0   4   3        4.26        1.97      0.24 o
   1   4   3     3570.39     3707.56     14.40 o
   2   4   3     2801.09     2858.30     11.57 o
   3   4   3      250.84      266.75      1.13 o
   4   4   3       66.00       62.42      0.77 o
   5   4   3      733.20      773.19      3.43 o
   6   4   3      109.28      108.61      0.68 o
   7   4   3      237.85      232.47      1.25 o
   8   4   3       38.93       41.09      0.51 o
   9   4   3      613.06      612.95      3.35 o
  10   4   3      621.82      630.07      3.47 o
  11   4   3       49.44       46.87      0.77 o
  12   4   3      101.12      101.57      1.21 o
  13   4   3       52.19       51.55      1.13 o
  14   4   3       17.74       19.44      0.97 o
 -14   5   3        6.45        3.60      0.81 o
 -13   5   3        1.64        1.06      0.70 o
 -12   5   3       75.54       78.29      1.58 o
 -11   5   3       95.61       92.32      1.20 o
 -10   5   3      373.02      383.37      3.32 o
  -9   5   3     1151.67     1123.85      6.71 o
  -8   5   3      147.98      145.86      1.13 o
  -7   5   3       52.82       52.51      0.74 o
  -6   5   3      829.45      854.85      3.96 o
  -5   5   3      481.03      459.91      2.09 o
  -4   5   3      136.73      133.29      1.12 o
  -3   5   3      541.74      600.86      3.34 o
  -2   5   3     4546.74     4761.54     20.27 o
  -1   5   3      517.13      503.08      2.06 o
   0   5   3      563.84      607.92      2.55 o
   1   5   3      516.13      503.50      2.16 o
   2   5   3     4542.00     4758.19     19.56 o
   3   5   3      541.40      601.67      2.78 o
   4   5   3      136.65      130.31      1.50 o
   5   5   3      481.08      461.61      2.18 o
   6   5   3      829.51      855.97      3.88 o
   7   5   3       52.92       52.03      0.78 o
   8   5   3      147.99      146.42      1.02 o
   9   5   3     1151.33     1117.08      5.82 o
  10   5   3      372.17      385.90      2.83 o
  11   5   3       95.54       94.57      1.00 o
  12   5   3       75.67       78.27      1.13 o
  13   5   3        1.63        0.85      0.62 o
  14   5   3        6.49        4.57      0.82 o
 -13   6   3        6.52        4.81      0.77 o
 -12   6   3       14.79       15.67      0.89 o
 -11   6   3      135.67      142.90      1.85 o
 -10   6   3       88.13       85.67      1.28 o
  -9   6   3      114.15      112.40      1.09 o
  -8   6   3       89.03       89.55      0.83 o
  -7   6   3      118.64      112.17      0.81 o
  -6   6   3      574.95      556.17      2.68 o
  -5   6   3      304.50      311.05      1.75 o
  -4   6   3       19.62       21.34      0.56 o
  -3   6   3      118.29      119.79      1.39 o
  -2   6   3     1866.74     1970.64      8.47 o
  -1   6   3       62.53       62.27      0.62 o
   0   6   3       90.62       86.92      0.59 o
   1   6   3       62.22       62.04      0.68 o
   2   6   3     1864.07     1980.36      8.52 o
   3   6   3      118.72      120.79      1.14 o
   4   6   3       19.60       21.75      0.41 o
   5   6   3      303.90      311.72      1.71 o
   6   6   3      574.13      558.89      2.67 o
   7   6   3      118.54      113.17      0.77 o
   8   6   3       89.15       90.85      0.86 o
   9   6   3      114.26      111.40      0.97 o
  10   6   3       88.20       87.26      0.90 o
  11   6   3      135.81      146.81      1.37 o
  12   6   3       14.76       16.24      0.74 o
  13   6   3        6.51        5.25      0.70 o
 -13   7   3       21.21       24.26      1.07 o
 -12   7   3       51.20       57.41      1.72 o
 -11   7   3      136.71      141.54      2.18 o
 -10   7   3      150.26      150.09      1.77 o
  -9   7   3       60.50       64.74      1.74 o
  -8   7   3       90.93       87.08      1.25 o
  -7   7   3      445.35      456.35      2.57 o
  -6   7   3      781.52      720.01      3.41 o
  -5   7   3      431.50      433.22      2.35 o
  -4   7   3      105.25      102.94      1.00 o
  -3   7   3      291.43      318.20      1.50 o
  -2   7   3      517.00      560.21      4.59 o
  -1   7   3      219.27      209.27      1.44 o
   0   7   3       53.61       66.23      0.49 o
   1   7   3      218.73      208.45      1.63 o
   2   7   3      518.58      557.86      3.95 o
   3   7   3      290.93      318.11      1.55 o
   4   7   3      105.27      101.63      0.94 o
   5   7   3      432.08      430.55      2.06 o
   6   7   3      780.62      718.68      3.38 o
   7   7   3      445.73      457.32      2.37 o
   8   7   3       90.73       86.06      1.16 o
   9   7   3       60.48       63.88      0.78 o
  10   7   3      150.10      151.66      1.32 o
  11   7   3      136.70      142.00      1.42 o
  12   7   3       51.26       59.89      1.18 o
  13   7   3       21.21       25.08      1.05 o
 -13   8   3       65.67       74.95      1.69 o
 -12   8   3        2.71        1.43      0.81 o
 -11   8   3       18.14       16.81      0.75 o
 -10   8   3      128.28      131.71      1.97 o
  -9   8   3      382.24      408.06      3.70 o
  -8   8   3      115.00      105.81      1.49 o
  -7   8   3       34.22       31.16      0.80 o
  -6   8   3     1076.06     1043.48      5.55 o
  -5   8   3      502.41      502.57      2.62 o
  -4   8   3      105.50      120.14      0.94 o
  -3   8   3       61.65       57.23      0.52 o
  -2   8   3       11.75       21.22      0.56 o
  -1   8   3      330.15      343.14      3.54 o
   0   8   3      284.58      307.11      1.61 o
   1   8   3      329.15      343.76      3.72 o
   2   8   3       11.79       21.87      0.67 o
   3   8   3       62.11       55.08      0.61 o
   4   8   3      105.78      120.45      1.11 o
   5   8   3      500.99      507.61      2.32 o
   6   8   3     1075.30     1045.91      5.38 o
   7   8   3       34.26       31.82      0.56 o
   8   8   3      114.86      108.25      0.92 o
   9   8   3      382.77      425.65      2.73 o
  10   8   3      128.92      133.99      1.36 o
  11   8   3       18.14       15.80      0.68 o
  12   8   3        2.74        3.14      0.63 o
  13   8   3       65.71       79.74      1.59 o
 -12   9   3       45.16       46.26      1.39 o
 -11   9   3        3.55        2.57      0.79 o
 -10   9   3        4.93        4.50      0.59 o
  -9   9   3      152.77      137.41      1.75 o
  -8   9   3        7.13        7.59      0.66 o
  -7   9   3      207.04      181.16      1.54 o
  -6   9   3       59.41       57.48      0.80 o
  -5   9   3       50.30       46.64      0.62 o
  -4   9   3      152.69      137.85      1.09 o
  -3   9   3       38.58       41.70      0.51 o
  -2   9   3     1335.44     1361.29      6.12 o
  -1   9   3        1.91        1.44      0.21 o
   0   9   3       97.64      123.53      1.07 o
   1   9   3        1.89        1.61      0.22 o
   2   9   3     1336.23     1363.31      6.35 o
   3   9   3       38.47       42.51      0.53 o
   4   9   3      152.79      139.15      0.95 o
   5   9   3       50.08       47.49      0.53 o
   6   9   3       59.72       57.62      0.82 o
   7   9   3      207.85      183.24      1.59 o
   8   9   3        7.08        7.77      0.43 o
   9   9   3      152.45      142.16      1.68 o
  10   9   3        4.93        5.44      0.56 o
  11   9   3        3.55        3.57      0.64 o
  12   9   3       45.03       47.48      1.61 o
 -11  10   3       18.07       17.49      1.00 o
 -10  10   3      100.07       98.97      1.82 o
  -9  10   3       15.63       15.39      0.80 o
  -8  10   3       16.42       14.67      0.77 o
  -7  10   3       69.58       67.72      1.11 o
  -6  10   3       30.91       25.44      0.61 o
  -5  10   3       61.03       50.45      0.69 o
  -4  10   3       28.65       25.55      0.74 o
  -3  10   3      153.77      155.71      1.10 o
  -2  10   3     1043.95     1009.42      4.62 o
  -1  10   3      317.79      328.13      1.69 o
   0  10   3       22.72       19.37      0.35 o
   1  10   3      317.68      328.17      1.78 o
   2  10   3     1045.13     1008.92      4.89 o
   3  10   3      153.98      154.47      1.06 o
   4  10   3       28.71       23.73      0.74 o
   5  10   3       61.20       51.28      0.65 o
   6  10   3       31.10       24.79      0.56 o
   7  10   3       69.39       69.16      0.83 o
   8  10   3       16.39       18.01      0.62 o
   9  10   3       15.74       16.86      0.67 o
  10  10   3      100.05       97.94      1.38 o
  11  10   3       18.07       18.97      0.84 o
 -11  11   3       13.74       13.97      0.98 o
 -10  11   3       47.05       48.88      1.68 o
  -9  11   3       73.27       60.24      1.33 o
  -8  11   3       31.85       29.26      1.42 o
  -7  11   3      125.89      121.10      1.46 o
  -6  11   3      235.32      229.56      1.94 o
  -5  11   3       65.98       50.93      1.06 o
  -4  11   3      120.90      119.31      1.82 o
  -3  11   3      472.44      472.96      2.81 o
  -2  11   3      905.39      910.41      5.28 o
  -1  11   3     1327.62     1285.81      6.24 o
   0  11   3        6.13        6.81      0.36 o
   1  11   3     1327.43     1293.93      6.23 o
   2  11   3      905.22      912.64      5.62 o
   3  11   3      471.94      469.19      3.12 o
   4  11   3      120.76      121.67      2.01 o
   5  11   3       65.96       53.50      1.00 o
   6  11   3      235.31      236.17      1.76 o
   7  11   3      125.80      124.27      1.24 o
   8  11   3       31.75       29.71      0.93 o
   9  11   3       73.07       64.46      1.32 o
  10  11   3       46.79       49.01      1.09 o
  11  11   3       13.75       13.84      1.01 o
 -10  12   3       47.88       55.18      1.46 o
  -9  12   3       44.43       44.71      1.35 o
  -8  12   3       11.04       12.85      0.92 o
  -7  12   3        8.40        7.69      0.72 o
  -6  12   3      117.02      105.77      1.33 o
  -5  12   3      183.57      152.63      1.57 o
  -4  12   3      360.04      344.63      2.81 o
  -3  12   3      106.05      100.32      1.15 o
  -2  12   3     1122.60     1104.88      6.86 o
  -1  12   3     1064.09     1062.26      6.35 o
   0  12   3       12.33        8.11      0.48 o
   1  12   3     1062.45     1064.05      6.55 o
   2  12   3     1120.92     1102.05      6.51 o
   3  12   3      106.00       97.52      1.17 o
   4  12   3      360.14      348.35      2.90 o
   5  12   3      183.87      154.17      1.73 o
   6  12   3      117.29      107.67      1.53 o
   7  12   3        8.40        7.69      0.57 o
   8  12   3       11.02       12.29      0.68 o
   9  12   3       44.19       46.73      1.22 o
  10  12   3       47.86       51.79      1.32 o
  -9  13   3       19.32       21.86      1.07 o
  -8  13   3       29.40       30.09      1.18 o
  -7  13   3        2.13        1.04      0.69 o
  -6  13   3       34.47       33.10      1.11 o
  -5  13   3       64.60       54.04      1.25 o
  -4  13   3        7.39        6.29      0.62 o
  -3  13   3       87.75       83.90      1.26 o
  -2  13   3      269.24      266.80      2.35 o
  -1  13   3       13.19       12.03      0.62 o
   0  13   3        0.80       -0.47      0.47 o
   1  13   3       13.27       12.09      0.59 o
   2  13   3      269.22      264.55      2.42 o
   3  13   3       87.78       87.26      1.99 o
   4  13   3        7.39        6.88      0.55 o
   5  13   3       64.32       55.19      1.42 o
   6  13   3       34.39       32.49      0.91 o
   7  13   3        2.13        2.10      0.61 o
   8  13   3       29.40       31.75      1.04 o
   9  13   3       19.49       24.94      1.11 o
  -8  14   3       19.37       14.63      1.22 o
  -7  14   3        1.66        0.76      0.71 o
  -6  14   3      149.64      158.11      2.48 o
  -5  14   3       62.69       59.49      1.19 o
  -4  14   3       17.15       16.26      0.76 o
  -3  14   3       37.08       38.00      0.94 o
  -2  14   3       76.76       74.51      1.57 o
  -1  14   3       79.99       83.49      1.20 o
   0  14   3        4.55        3.63      0.57 o
   1  14   3       79.99       80.43      1.19 o
   2  14   3       77.04       72.14      1.24 o
   3  14   3       37.01       37.22      0.96 o
   4  14   3       17.20       16.89      0.73 o
   5  14   3       62.97       60.35      1.19 o
   6  14   3      149.51      157.30      2.15 o
   7  14   3        1.64        0.33      0.74 o
   8  14   3       19.41       16.44      0.94 o
  -6  15   3       13.62       16.92      1.23 o
  -5  15   3       94.74       93.20      1.64 o
  -4  15   3        5.21        3.94      0.68 o
  -3  15   3       19.31       20.84      0.83 o
  -2  15   3       14.28       11.19      0.72 o
  -1  15   3       45.81       46.24      1.10 o
   0  15   3       24.76       26.35      0.94 o
   1  15   3       45.85       44.41      1.10 o
   2  15   3       14.41       13.25      0.74 o
   3  15   3       19.50       20.91      1.22 o
   4  15   3        5.26        3.15      0.69 o
   5  15   3       94.77       92.69      1.64 o
   6  15   3       13.68       18.17      0.98 o
  -4  16   3        7.10        6.42      0.82 o
  -3  16   3       61.99       62.78      1.40 o
  -2  16   3      260.93      277.51      3.00 o
  -1  16   3        0.84        1.62      0.74 o
   0  16   3        1.38        0.91      0.74 o
   1  16   3        0.86        2.77      0.76 o
   2  16   3      261.14      275.86      3.15 o
   3  16   3       61.92       64.57      1.46 o
   4  16   3        7.12        7.34      0.95 o
   0   0   4     6597.66     6992.47     37.92 o
   1   0   4    35094.28    35865.56    934.78 o
   2   0   4    12387.03    13012.98     56.14 o
   3   0   4      437.36      512.24      2.09 o
   4   0   4     5184.37     5097.09     20.23 o
   5   0   4     1871.35     1864.14      8.07 o
   6   0   4        3.19        8.42      0.24 o
   7   0   4       34.16       34.11      0.47 o
   8   0   4     1033.97     1066.92      4.92 o
   9   0   4      122.88      114.48      0.86 o
  10   0   4       16.01       18.36      0.46 o
  11   0   4       57.81       56.02      1.12 o
  12   0   4        5.79        5.92      0.55 o
  13   0   4       16.16       13.10      0.71 o
  14   0   4       63.93       65.26      1.39 o
 -14   1   4        9.80        8.97      0.95 o
 -13   1   4       45.35       42.41      1.01 o
 -12   1   4       52.54       53.67      0.98 o
 -11   1   4      137.46      130.60      1.21 o
 -10   1   4      124.62      122.06      1.03 o
  -9   1   4      191.16      193.24      1.57 o
  -8   1   4      104.51      103.51      0.75 o
  -7   1   4     1421.55     1455.80      6.43 o
  -6   1   4      557.09      612.85      2.76 o
  -5   1   4      122.10      111.14      1.44 o
  -4   1   4      707.62      694.28      2.93 o
  -3   1   4      646.25      600.92      2.53 o
  -2   1   4     3723.08     3590.22     13.70 o
  -1   1   4    18733.04    19064.93    120.80 o
   0   1   4     1864.44     1784.89      6.85 o
   1   1   4    18726.41    19099.36     98.00 o
   2   1   4     3722.29     3575.04     14.19 o
   3   1   4      645.23      606.20      2.84 o
   4   1   4      706.88      694.67      2.89 o
   5   1   4      122.04      112.32      1.75 o
   6   1   4      557.95      613.29      2.75 o
   7   1   4     1423.72     1452.64      7.14 o
   8   1   4      104.50      103.77      0.75 o
   9   1   4      191.66      192.22      1.72 o
  10   1   4      124.46      121.48      1.02 o
  11   1   4      137.68      129.36      1.56 o
  12   1   4       52.42       53.44      0.91 o
  13   1   4       45.45       43.27      1.00 o
  14   1   4        9.83        9.08      0.83 o
 -14   2   4       18.06       17.28      0.93 o
 -13   2   4       16.63       13.84      0.76 o
 -12   2   4       15.24       13.79      0.68 o
 -11   2   4      110.81      103.92      1.77 o
 -10   2   4      255.23      252.20      1.76 o
  -9   2   4       27.22       22.68      0.61 o
  -8   2   4       28.23       30.87      0.44 o
  -7   2   4      295.40      301.47      1.51 o
  -6   2   4      724.58      779.64      3.61 o
  -5   2   4      218.86      229.22      2.31 o
  -4   2   4        9.88       11.37      0.55 o
  -3   2   4      143.95      167.72      1.16 o
  -2   2   4      125.84      129.71      0.75 o
  -1   2   4      599.90      591.05      2.45 o
   0   2   4       26.49       25.95      0.35 o
   1   2   4      600.10      596.31      2.30 o
   2   2   4      125.27      132.64      0.74 o
   3   2   4      144.81      168.14      1.15 o
   4   2   4        9.77       11.74      0.50 o
   5   2   4      218.46      230.04      2.57 o
   6   2   4      724.11      782.40      3.45 o
   7   2   4      294.96      300.38      1.52 o
   8   2   4       28.10       30.61      0.45 o
   9   2   4       27.13       22.72      0.47 o
  10   2   4      255.43      248.29      1.63 o
  11   2   4      111.00      102.43      1.35 o
  12   2   4       15.23       12.74      0.59 o
  13   2   4       16.63       13.11      0.71 o
  14   2   4       18.02       16.06      0.96 o
 -14   3   4       36.58       44.84      1.25 o
 -13   3   4       60.95       66.16      1.35 o
 -12   3   4       32.64       33.27      0.92 o
 -11   3   4      611.18      598.92      4.90 o
 -10   3   4      173.49      168.12      1.48 o
  -9   3   4       10.56        7.35      0.39 o
  -8   3   4      320.92      326.05      1.73 o
  -7   3   4      172.20      158.20      1.01 o
  -6   3   4       93.32       80.54      0.75 o
  -5   3   4      319.91      295.28      2.72 o
  -4   3   4      812.25      815.70      3.35 o
  -3   3   4     5284.32     5217.86     28.03 o
  -2   3   4      134.83      126.09      0.82 o
  -1   3   4      671.01      627.92      3.85 o
   0   3   4      250.25      247.60      1.61 o
   1   3   4      670.88      623.67      4.00 o
   2   3   4      135.30      125.39      0.85 o
   3   3   4     5285.60     5245.22     22.28 o
   4   3   4      811.73      811.80      3.42 o
   5   3   4      320.46      293.38      2.61 o
   6   3   4       93.59       80.67      0.95 o
   7   3   4      172.47      157.34      1.10 o
   8   3   4      321.08      328.53      1.92 o
   9   3   4       10.48        7.50      0.38 o
  10   3   4      173.47      166.99      1.26 o
  11   3   4      610.61      602.98      3.55 o
  12   3   4       32.47       34.65      0.80 o
  13   3   4       60.77       67.73      1.20 o
  14   3   4       36.71       47.16      1.35 o
 -14   4   4       74.97       77.43      1.54 o
 -13   4   4       43.33       45.17      1.74 o
 -12   4   4       38.76       40.14      1.22 o
 -11   4   4      146.27      150.45      1.55 o
 -10   4   4       90.59       91.75      1.19 o
  -9   4   4      198.95      185.39      2.18 o
  -8   4   4      126.03      129.49      0.89 o
  -7   4   4      416.46      412.00      2.16 o
  -6   4   4       87.04       72.73      1.18 o
  -5   4   4     1810.29     1765.76      7.82 o
  -4   4   4      344.35      318.23      2.70 o
  -3   4   4      609.98      625.52      3.02 o
  -2   4   4     2640.83     2770.79     12.59 o
  -1   4   4      206.90      216.22      1.08 o
   0   4   4       61.74       58.38      0.39 o
   1   4   4      206.51      216.09      1.07 o
   2   4   4     2642.38     2779.22     12.40 o
   3   4   4      609.53      623.60      3.05 o
   4   4   4      343.59      317.70      2.55 o
   5   4   4     1809.97     1775.66      7.57 o
   6   4   4       87.08       72.32      1.02 o
   7   4   4      416.64      416.09      2.06 o
   8   4   4      125.91      130.67      0.92 o
   9   4   4      198.59      186.21      1.84 o
  10   4   4       90.94       91.49      0.92 o
  11   4   4      145.86      150.12      1.27 o
  12   4   4       38.86       40.34      0.93 o
  13   4   4       43.25       48.62      1.05 o
  14   4   4       75.09       81.32      1.92 o
 -14   5   4       15.28       15.11      0.96 o
 -13   5   4       29.56       29.30      1.04 o
 -12   5   4       41.65       41.10      1.60 o
 -11   5   4       49.63       48.29      1.31 o
 -10   5   4       17.98       18.46      0.61 o
  -9   5   4      320.71      324.39      2.63 o
  -8   5   4      155.96      159.06      1.16 o
  -7   5   4       40.09       34.09      0.59 o
  -6   5   4       68.52       62.28      0.61 o
  -5   5   4     1396.02     1462.38      6.58 o
  -4   5   4       32.54       31.18      0.36 o
  -3   5   4      121.79      151.25      1.18 o
  -2   5   4      787.69      832.60      4.40 o
  -1   5   4      934.56      923.70      4.21 o
   0   5   4        0.51        0.18      0.17 o
   1   5   4      935.21      926.09      4.10 o
   2   5   4      786.01      826.22      4.95 o
   3   5   4      121.68      151.08      1.08 o
   4   5   4       32.32       31.80      0.37 o
   5   5   4     1395.50     1472.73      6.73 o
   6   5   4       68.69       63.19      0.52 o
   7   5   4       40.15       34.17      0.52 o
   8   5   4      156.16      158.56      1.10 o
   9   5   4      320.87      326.50      2.02 o
  10   5   4       17.93       16.38      0.52 o
  11   5   4       49.74       46.70      0.79 o
  12   5   4       41.70       41.70      1.01 o
  13   5   4       29.59       31.84      0.88 o
  14   5   4       15.32       15.42      0.99 o
 -13   6   4       13.45       10.68      0.89 o
 -12   6   4      104.12      100.37      1.68 o
 -11   6   4       75.59       80.21      1.35 o
 -10   6   4      315.87      296.81      3.51 o
  -9   6   4      604.90      574.06      3.87 o
  -8   6   4      252.90      227.78      2.48 o
  -7   6   4       19.82       17.60      0.43 o
  -6   6   4       58.18       69.73      0.81 o
  -5   6   4      109.93      118.32      1.15 o
  -4   6   4      673.70      703.71      3.25 o
  -3   6   4      182.75      216.08      1.19 o
  -2   6   4      682.00      760.15      3.52 o
  -1   6   4     1479.66     1517.57      6.69 o
   0   6   4       93.47      125.38      0.95 o
   1   6   4     1479.49     1514.44      6.53 o
   2   6   4      683.43      757.71      3.51 o
   3   6   4      182.65      216.70      1.15 o
   4   6   4      673.18      701.01      3.19 o
   5   6   4      109.66      120.08      1.22 o
   6   6   4       58.31       70.74      0.74 o
   7   6   4       19.76       17.65      0.40 o
   8   6   4      252.83      232.10      2.31 o
   9   6   4      604.27      584.91      3.22 o
  10   6   4      316.63      304.21      1.99 o
  11   6   4       75.47       82.90      1.05 o
  12   6   4      104.18      103.62      1.28 o
  13   6   4       13.46       12.10      0.82 o
 -13   7   4        1.49        1.26      0.81 o
 -12   7   4       24.18       28.11      1.30 o
 -11   7   4       22.00       21.12      0.81 o
 -10   7   4      236.31      237.84      2.75 o
  -9   7   4      279.07      272.87      2.83 o
  -8   7   4      110.90       96.22      1.33 o
  -7   7   4      955.37      982.55      5.78 o
  -6   7   4     1043.37     1043.60      4.95 o
  -5   7   4        2.91        3.05      0.28 o
  -4   7   4      172.75      159.10      1.35 o
  -3   7   4      323.91      313.24      1.71 o
  -2   7   4      666.68      674.15      3.23 o
  -1   7   4      529.71      618.79      2.79 o
   0   7   4      258.27      289.70      1.47 o
   1   7   4      530.03      616.35      2.91 o
   2   7   4      665.94      669.47      3.07 o
   3   7   4      323.67      312.47      1.57 o
   4   7   4      172.64      159.69      1.21 o
   5   7   4        2.88        3.66      0.23 o
   6   7   4     1042.55     1047.25      4.81 o
   7   7   4      954.71      987.81      4.86 o
   8   7   4      111.06       97.18      0.99 o
   9   7   4      279.61      281.87      2.08 o
  10   7   4      236.27      242.95      1.85 o
  11   7   4       22.07       21.88      0.67 o
  12   7   4       24.23       26.19      0.84 o
  13   7   4        1.50        1.35      0.73 o
 -12   8   4        7.50        8.39      0.86 o
 -11   8   4        2.88        2.80      0.63 o
 -10   8   4      121.46      118.55      1.57 o
  -9   8   4       55.06       56.88      1.17 o
  -8   8   4       47.59       43.79      0.90 o
  -7   8   4      178.56      178.31      1.69 o
  -6   8   4      948.74      936.19      4.92 o
  -5   8   4      172.52      157.72      1.42 o
  -4   8   4        0.08        0.73      0.19 o
  -3   8   4      399.25      384.58      3.00 o
  -2   8   4       85.17       72.36      0.68 o
  -1   8   4        7.82        5.17      0.23 o
   0   8   4        4.03        1.46      0.20 o
   1   8   4        7.73        4.87      0.20 o
   2   8   4       84.98       72.74      0.54 o
   3   8   4      398.94      392.40      2.32 o
   4   8   4        0.08        0.98      0.20 o
   5   8   4      172.62      157.25      1.03 o
   6   8   4      947.84      941.13      4.63 o
   7   8   4      179.31      179.18      1.26 o
   8   8   4       47.52       43.69      0.63 o
   9   8   4       55.05       62.85      0.94 o
  10   8   4      121.44      120.01      1.21 o
  11   8   4        2.88        2.68      0.55 o
  12   8   4        7.51        8.53      0.78 o
 -12   9   4       11.85       16.14      0.99 o
 -11   9   4       31.49       29.49      1.14 o
 -10   9   4        2.76        0.41      0.66 o
  -9   9   4        2.65        1.59      0.64 o
  -8   9   4       10.72       11.38      0.62 o
  -7   9   4      258.78      265.72      2.08 o
  -6   9   4       18.26       15.24      0.53 o
  -5   9   4       30.65       29.37      0.61 o
  -4   9   4       97.17       94.92      0.92 o
  -3   9   4       73.38       64.33      0.61 o
  -2   9   4      105.45      106.20      0.81 o
  -1   9   4       18.26       22.91      0.54 o
   0   9   4        2.64        3.68      0.23 o
   1   9   4       18.33       22.00      0.50 o
   2   9   4      105.37      106.12      0.90 o
   3   9   4       73.15       65.32      0.55 o
   4   9   4       97.50       94.46      0.70 o
   5   9   4       30.75       29.30      0.41 o
   6   9   4       18.43       15.94      0.49 o
   7   9   4      258.66      271.72      1.76 o
   8   9   4       10.74       11.88      0.46 o
   9   9   4        2.66        1.49      0.46 o
  10   9   4        2.77        2.92      0.50 o
  11   9   4       31.67       32.81      0.82 o
  12   9   4       11.79       17.38      1.04 o
 -11  10   4       11.61       14.39      0.97 o
 -10  10   4       28.20       28.07      1.08 o
  -9  10   4       68.51       62.66      1.31 o
  -8  10   4       24.03       22.81      0.79 o
  -7  10   4      320.33      285.81      2.25 o
  -6  10   4      378.65      334.07      2.46 o
  -5  10   4      150.98      154.92      1.48 o
  -4  10   4       20.60       16.20      0.49 o
  -3  10   4      339.14      334.37      2.04 o
  -2  10   4       44.49       48.09      0.64 o
  -1  10   4       51.90       45.64      0.74 o
   0  10   4      858.79      819.70      3.94 o
   1  10   4       52.10       45.57      0.88 o
   2  10   4       44.18       48.84      0.75 o
   3  10   4      338.50      339.13      1.84 o
   4  10   4       20.66       16.90      0.37 o
   5  10   4      150.37      157.14      1.33 o
   6  10   4      379.05      338.90      2.57 o
   7  10   4      320.15      296.20      2.01 o
   8  10   4       24.04       25.03      0.65 o
   9  10   4       68.46       65.59      1.00 o
  10  10   4       28.16       28.72      0.90 o
  11  10   4       11.59       14.24      0.87 o
 -11  11   4       19.91       22.83      1.18 o
 -10  11   4       25.83       24.42      1.06 o
  -9  11   4       17.70       16.88      0.94 o
  -8  11   4       63.39       64.95      1.31 o
  -7  11   4      107.81      100.04      1.48 o
  -6  11   4      203.02      202.12      1.84 o
  -5  11   4      175.48      178.08      1.58 o
  -4  11   4      284.76      276.82      2.05 o
  -3  11   4      429.50      430.11      2.80 o
  -2  11   4       41.78       42.16      0.74 o
  -1  11   4       91.17       90.45      0.95 o
   0  11   4       26.97       25.05      0.64 o
   1  11   4       91.17       90.53      1.08 o
   2  11   4       41.62       43.77      0.90 o
   3  11   4      429.33      441.47      2.65 o
   4  11   4      284.68      276.92      2.32 o
   5  11   4      175.60      182.46      1.40 o
   6  11   4      203.82      205.58      1.59 o
   7  11   4      107.96      103.42      1.14 o
   8  11   4       63.34       67.50      1.15 o
   9  11   4       17.60       16.35      0.75 o
  10  11   4       25.98       25.86      0.99 o
  11  11   4       20.10       21.27      0.99 o
 -10  12   4      151.04      153.32      2.27 o
  -9  12   4        8.77       11.23      0.89 o
  -8  12   4       23.98       23.74      1.00 o
  -7  12   4       61.41       68.16      1.31 o
  -6  12   4       38.29       40.74      0.92 o
  -5  12   4      208.67      198.47      1.82 o
  -4  12   4      267.68      267.45      2.10 o
  -3  12   4       98.68       89.67      1.09 o
  -2  12   4      254.97      237.13      1.88 o
  -1  12   4      180.36      170.96      1.56 o
   0  12   4      105.69      119.49      2.21 o
   1  12   4      179.93      169.23      1.94 o
   2  12   4      254.02      237.20      2.50 o
   3  12   4       98.94       90.07      1.35 o
   4  12   4      267.67      266.10      2.15 o
   5  12   4      208.63      200.93      1.57 o
   6  12   4       38.50       39.45      0.80 o
   7  12   4       61.47       69.66      1.24 o
   8  12   4       23.88       24.35      0.85 o
   9  12   4        8.74       11.51      0.80 o
  10  12   4      151.11      155.00      2.18 o
  -9  13   4       18.45       18.81      1.04 o
  -8  13   4       13.79       14.32      0.92 o
  -7  13   4        2.93        3.35      0.74 o
  -6  13   4       16.00       16.72      0.73 o
  -5  13   4        8.84        9.00      0.66 o
  -4  13   4      143.69      136.48      1.66 o
  -3  13   4       73.57       68.18      1.11 o
  -2  13   4       57.08       63.48      1.08 o
  -1  13   4       58.99       59.91      1.32 o
   0  13   4        5.15        5.71      0.54 o
   1  13   4       58.94       59.52      1.03 o
   2  13   4       57.12       63.52      1.22 o
   3  13   4       73.76       68.15      1.27 o
   4  13   4      143.88      136.19      1.52 o
   5  13   4        8.86        9.05      0.71 o
   6  13   4       16.17       14.57      0.75 o
   7  13   4        2.85        5.30      0.72 o
   8  13   4       13.70       16.33      0.88 o
   9  13   4       18.47       20.88      0.96 o
  -7  14   4       26.45       34.43      1.19 o
  -6  14   4       14.95       14.29      0.90 o
  -5  14   4       20.84       24.73      0.95 o
  -4  14   4       42.43       39.36      1.39 o
  -3  14   4        6.62        6.43      0.65 o
  -2  14   4      189.66      193.88      2.01 o
  -1  14   4       72.56       74.04      1.21 o
   0  14   4       19.62       17.35      0.72 o
   1  14   4       72.76       76.84      1.19 o
   2  14   4      189.35      196.84      1.97 o
   3  14   4        6.59        6.00      0.62 o
   4  14   4       42.65       38.75      1.08 o
   5  14   4       20.91       25.19      0.91 o
   6  14   4       14.88       16.67      0.94 o
   7  14   4       26.50       33.07      1.12 o
  -6  15   4       27.22       28.87      1.15 o
  -5  15   4        0.26        1.17      0.70 o
  -4  15   4       35.06       33.67      1.04 o
  -3  15   4        6.35        8.44      0.91 o
  -2  15   4       33.58       35.27      1.01 o
  -1  15   4       18.75       14.99      0.81 o
   0  15   4       37.50       36.58      0.94 o
   1  15   4       18.67       16.79      0.77 o
   2  15   4       33.60       36.34      1.00 o
   3  15   4        6.28        7.81      0.76 o
   4  15   4       34.86       34.16      1.15 o
   5  15   4        0.27        1.31      0.76 o
   6  15   4       27.11       31.22      1.09 o
  -3  16   4       53.18       51.62      1.44 o
  -2  16   4       32.90       35.06      1.14 o
  -1  16   4       46.89       48.82      1.46 o
   0  16   4       34.05       35.51      1.09 o
   1  16   4       46.95       48.24      1.29 o
   2  16   4       33.08       32.85      1.37 o
   3  16   4       53.08       56.10      2.01 o
   1   0   5     1992.99     2043.01      9.80 o
   2   0   5     2157.54     2389.80      9.31 o
   3   0   5        0.38        3.36      0.24 o
   4   0   5     7183.03     7252.41     30.53 o
   5   0   5     1935.34     1929.87      8.50 o
   6   0   5      282.96      325.28      1.66 o
   7   0   5       48.89       50.61      0.51 o
   8   0   5      468.78      490.42      2.49 o
   9   0   5       51.40       49.19      0.62 o
  10   0   5      230.29      211.16      1.45 o
  11   0   5       84.80       83.58      1.03 o
  12   0   5        2.10        1.66      0.54 o
  13   0   5       27.04       23.64      0.87 o
  14   0   5       49.53       48.37      1.44 o
 -14   1   5        6.04        6.56      0.92 o
 -13   1   5       58.38       60.69      1.16 o
 -12   1   5        6.92        5.44      0.60 o
 -11   1   5       90.95       91.15      1.06 o
 -10   1   5      338.47      313.39      2.07 o
  -9   1   5      255.36      253.50      1.54 o
  -8   1   5      110.33      110.92      0.99 o
  -7   1   5      111.89      104.86      0.91 o
  -6   1   5      453.08      471.06      2.62 o
  -5   1   5       33.53       39.59      0.47 o
  -4   1   5      944.18     1077.42      4.37 o
  -3   1   5     1180.25     1263.06      5.39 o
  -2   1   5      280.57      293.84      2.39 o
  -1   1   5     3365.12     3310.42     14.06 o
   0   1   5       60.64       57.27      0.88 o
   1   1   5     3360.94     3311.40     14.20 o
   2   1   5      279.77      293.49      2.19 o
   3   1   5     1177.72     1272.36      5.82 o
   4   1   5      944.55     1075.91      5.06 o
   5   1   5       33.49       40.25      0.45 o
   6   1   5      453.60      466.85      2.25 o
   7   1   5      111.77      105.79      0.84 o
   8   1   5      110.10      111.65      0.86 o
   9   1   5      255.47      245.76      1.59 o
  10   1   5      338.66      315.81      1.95 o
  11   1   5       91.25       88.58      1.00 o
  12   1   5        6.87        5.84      0.59 o
  13   1   5       58.44       60.88      1.20 o
  14   1   5        5.96        6.66      0.86 o
 -14   2   5        3.80        3.53      0.80 o
 -13   2   5        3.49        3.15      0.72 o
 -12   2   5        4.10        2.20      0.59 o
 -11   2   5       96.22       84.61      1.12 o
 -10   2   5      200.75      187.83      2.03 o
  -9   2   5      118.08      120.61      1.15 o
  -8   2   5       12.13       12.28      0.32 o
  -7   2   5        5.56        5.02      0.27 o
  -6   2   5      609.53      624.59      3.06 o
  -5   2   5     1329.25     1410.09      6.25 o
  -4   2   5      120.86      124.26      1.50 o
  -3   2   5      377.89      364.20      2.28 o
  -2   2   5      864.65      848.68      3.59 o
  -1   2   5      443.51      481.08      1.92 o
   0   2   5       50.25       53.86      0.35 o
   1   2   5      443.22      479.82      1.95 o
   2   2   5      864.02      849.73      3.64 o
   3   2   5      376.38      369.98      2.09 o
   4   2   5      120.65      122.56      1.49 o
   5   2   5     1329.84     1404.21      6.25 o
   6   2   5      609.58      626.72      2.93 o
   7   2   5        5.59        5.50      0.26 o
   8   2   5       12.13       12.35      0.39 o
   9   2   5      117.89      120.49      0.99 o
  10   2   5      200.77      187.64      1.64 o
  11   2   5       96.39       84.43      0.96 o
  12   2   5        4.16        2.85      0.53 o
  13   2   5        3.48        3.11      0.68 o
  14   2   5        3.79        3.33      0.80 o
 -14   3   5       41.63       50.09      1.55 o
 -13   3   5       11.79        9.35      1.00 o
 -12   3   5       37.82       37.96      1.06 o
 -11   3   5      237.52      223.72      2.08 o
 -10   3   5      353.98      335.85      3.80 o
  -9   3   5       21.64       17.19      0.49 o
  -8   3   5       21.73       20.61      0.46 o
  -7   3   5     1225.13     1179.05      5.52 o
  -6   3   5      128.48      128.30      1.08 o
  -5   3   5      109.98      106.74      0.73 o
  -4   3   5      252.84      237.00      2.50 o
  -3   3   5     2077.59     2104.79      9.23 o
  -2   3   5     2243.71     2275.96      9.99 o
  -1   3   5     1054.87     1052.55      4.56 o
   0   3   5      186.18      253.41      2.64 o
   1   3   5     1055.16     1055.25      4.40 o
   2   3   5     2242.89     2283.22      9.95 o
   3   3   5     2078.61     2111.39      9.41 o
   4   3   5      252.04      237.98      2.33 o
   5   3   5      109.76      105.83      0.93 o
   6   3   5      128.39      129.18      0.87 o
   7   3   5     1225.80     1187.36      5.38 o
   8   3   5       21.66       19.55      0.39 o
   9   3   5       21.51       17.49      0.47 o
  10   3   5      353.47      346.58      2.15 o
  11   3   5      237.66      229.25      1.70 o
  12   3   5       38.01       37.34      0.88 o
  13   3   5       11.85        9.78      0.72 o
  14   3   5       41.68       52.45      1.36 o
 -14   4   5       27.41       24.73      1.07 o
 -13   4   5       13.85       13.99      0.86 o
 -12   4   5      160.79      163.42      2.15 o
 -11   4   5       71.66       84.41      1.29 o
 -10   4   5      212.28      221.85      2.23 o
  -9   4   5      132.09      123.24      1.71 o
  -8   4   5      982.97      953.77      4.98 o
  -7   4   5      777.17      745.56      3.85 o
  -6   4   5      280.37      274.74      1.69 o
  -5   4   5      371.58      363.43      2.65 o
  -4   4   5      787.80      754.83      3.52 o
  -3   4   5      355.15      328.62      2.20 o
  -2   4   5      696.31      691.01      3.51 o
  -1   4   5      406.10      441.15      2.24 o
   0   4   5      493.14      477.63      2.06 o
   1   4   5      406.61      444.32      1.94 o
   2   4   5      696.94      685.08      3.52 o
   3   4   5      354.59      328.75      2.71 o
   4   4   5      787.73      750.33      3.59 o
   5   4   5      371.96      363.98      2.50 o
   6   4   5      280.45      272.31      1.45 o
   7   4   5      776.44      745.39      3.56 o
   8   4   5      982.56      957.65      4.95 o
   9   4   5      131.92      123.54      1.60 o
  10   4   5      212.26      221.82      1.54 o
  11   4   5       71.76       85.41      1.00 o
  12   4   5      160.60      169.17      1.67 o
  13   4   5       13.88       14.43      0.76 o
  14   4   5       27.45       28.39      1.10 o
 -13   5   5       36.38       34.08      1.10 o
 -12   5   5       41.86       39.62      1.15 o
 -11   5   5      117.12      125.56      1.63 o
 -10   5   5      145.54      136.43      1.84 o
  -9   5   5       33.91       34.13      0.63 o
  -8   5   5      253.63      268.09      1.67 o
  -7   5   5      485.42      491.22      2.61 o
  -6   5   5      190.46      197.09      1.26 o
  -5   5   5       24.08       28.21      0.59 o
  -4   5   5      115.25       82.98      1.07 o
  -3   5   5      458.97      518.38      3.18 o
  -2   5   5       75.52       56.77      0.84 o
  -1   5   5      300.03      267.19      2.28 o
   0   5   5     2557.91     2592.08     11.25 o
   1   5   5      299.98      268.37      1.98 o
   2   5   5       75.53       56.32      0.92 o
   3   5   5      458.54      517.66      2.85 o
   4   5   5      115.88       82.51      0.73 o
   5   5   5       24.08       29.27      0.42 o
   6   5   5      190.58      195.88      1.12 o
   7   5   5      486.31      490.89      2.44 o
   8   5   5      253.46      268.44      1.67 o
   9   5   5       34.05       32.68      0.58 o
  10   5   5      144.85      137.69      1.17 o
  11   5   5      117.13      125.71      1.21 o
  12   5   5       41.93       39.91      0.92 o
  13   5   5       36.30       36.14      1.07 o
 -13   6   5       43.45       43.56      1.28 o
 -12   6   5       73.82       71.16      1.63 o
 -11   6   5       67.80       70.58      1.29 o
 -10   6   5      168.02      163.55      1.86 o
  -9   6   5      201.58      199.90      2.93 o
  -8   6   5       83.85       77.27      0.94 o
  -7   6   5      238.23      235.64      1.55 o
  -6   6   5      480.49      474.66      2.46 o
  -5   6   5       22.59       26.15      0.38 o
  -4   6   5     1210.11     1309.85      6.60 o
  -3   6   5     1005.48     1025.43      5.05 o
  -2   6   5     1507.87     1501.32      7.34 o
  -1   6   5      400.16      401.83      1.93 o
   0   6   5     2528.59     2706.80     12.41 o
   1   6   5      399.60      404.82      2.04 o
   2   6   5     1508.01     1495.27      7.04 o
   3   6   5     1005.50     1018.89      5.27 o
   4   6   5     1209.64     1318.21      6.14 o
   5   6   5       22.75       24.80      0.43 o
   6   6   5      480.03      471.59      2.43 o
   7   6   5      238.36      240.16      1.39 o
   8   6   5       83.58       78.38      0.77 o
   9   6   5      201.51      205.64      2.24 o
  10   6   5      168.07      169.38      1.34 o
  11   6   5       67.58       72.12      0.99 o
  12   6   5       73.74       73.36      1.10 o
  13   6   5       43.42       45.21      1.13 o
 -13   7   5       66.86       66.57      1.53 o
 -12   7   5       70.66       72.61      1.50 o
 -11   7   5        7.85        9.23      0.69 o
 -10   7   5       13.72       14.85      0.72 o
  -9   7   5       60.31       61.00      1.10 o
  -8   7   5       96.24      103.24      1.18 o
  -7   7   5      342.19      338.17      2.25 o
  -6   7   5      340.87      353.46      2.14 o
  -5   7   5      179.01      193.13      1.23 o
  -4   7   5      345.68      342.59      2.38 o
  -3   7   5     1689.81     1729.77      7.67 o
  -2   7   5       28.24       24.76      0.62 o
  -1   7   5      436.80      419.03      2.05 o
   0   7   5      789.55      894.61      4.05 o
   1   7   5      436.81      420.33      1.96 o
   2   7   5       28.25       25.08      0.65 o
   3   7   5     1690.81     1718.35      8.56 o
   4   7   5      346.15      340.62      2.36 o
   5   7   5      178.92      191.76      1.11 o
   6   7   5      340.52      351.81      1.91 o
   7   7   5      342.73      344.44      1.91 o
   8   7   5       96.50      102.72      0.90 o
   9   7   5       60.41       62.01      0.78 o
  10   7   5       13.72       14.13      0.52 o
  11   7   5        7.67        6.98      0.54 o
  12   7   5       70.68       74.14      1.16 o
  13   7   5       66.72       67.30      1.41 o
 -12   8   5       53.83       64.98      1.65 o
 -11   8   5       74.43       77.96      1.68 o
 -10   8   5       29.71       27.71      0.98 o
  -9   8   5       27.09       25.29      1.13 o
  -8   8   5       82.90       87.63      1.47 o
  -7   8   5      307.18      288.57      3.14 o
  -6   8   5      311.52      310.37      2.94 o
  -5   8   5      466.73      460.58      2.57 o
  -4   8   5      140.93      121.86      0.92 o
  -3   8   5      307.03      306.93      1.82 o
  -2   8   5      137.67      139.60      1.89 o
  -1   8   5       71.10       72.56      0.61 o
   0   8   5      359.07      371.65      1.86 o
   1   8   5       71.08       72.63      0.55 o
   2   8   5      137.63      139.81      1.58 o
   3   8   5      307.06      304.42      2.10 o
   4   8   5      140.95      119.03      0.86 o
   5   8   5      467.50      454.57      2.52 o
   6   8   5      311.67      310.80      1.84 o
   7   8   5      307.90      290.98      1.87 o
   8   8   5       82.81       88.35      0.82 o
   9   8   5       27.13       26.42      0.61 o
  10   8   5       29.82       30.82      0.68 o
  11   8   5       74.55       77.42      1.13 o
  12   8   5       53.83       65.47      1.82 o
 -12   9   5       39.37       40.29      1.32 o
 -11   9   5       77.97       79.28      1.62 o
 -10   9   5       10.43        7.93      0.77 o
  -9   9   5       16.27       17.76      0.84 o
  -8   9   5       91.29       92.76      1.54 o
  -7   9   5      109.86      101.60      1.18 o
  -6   9   5      293.09      273.09      2.34 o
  -5   9   5       62.82       63.51      0.85 o
  -4   9   5      181.59      169.29      1.38 o
  -3   9   5       52.99       53.22      0.61 o
  -2   9   5      335.02      312.67      2.82 o
  -1   9   5       30.37       29.29      0.44 o
   0   9   5       67.49       64.67      0.58 o
   1   9   5       30.55       28.82      0.51 o
   2   9   5      334.78      313.67      2.20 o
   3   9   5       53.08       53.46      0.54 o
   4   9   5      180.94      173.84      1.14 o
   5   9   5       62.69       63.84      0.93 o
   6   9   5      292.57      278.99      2.17 o
   7   9   5      109.69      101.93      0.98 o
   8   9   5       91.25       95.53      0.97 o
   9   9   5       16.42       17.22      0.59 o
  10   9   5       10.43        7.39      0.55 o
  11   9   5       78.18       77.97      1.29 o
  12   9   5       39.42       44.71      1.25 o
 -11  10   5       21.42       21.33      1.08 o
 -10  10   5        9.98        9.59      0.86 o
  -9  10   5       19.95       18.73      0.94 o
  -8  10   5       16.22       14.32      0.68 o
  -7  10   5      321.75      294.75      2.54 o
  -6  10   5      181.79      174.21      1.57 o
  -5  10   5       23.27       23.24      0.60 o
  -4  10   5      133.05      118.44      1.19 o
  -3  10   5      174.86      152.41      1.23 o
  -2  10   5       64.04       58.09      0.73 o
  -1  10   5      406.13      392.78      2.27 o
   0  10   5     1440.99     1429.97      7.62 o
   1  10   5      405.68      394.34      2.23 o
   2  10   5       63.97       58.85      0.82 o
   3  10   5      174.49      154.81      1.23 o
   4  10   5      132.90      118.01      1.18 o
   5  10   5       23.13       24.75      0.55 o
   6  10   5      181.81      174.41      1.32 o
   7  10   5      322.31      295.14      2.44 o
   8  10   5       16.19       15.17      0.57 o
   9  10   5       19.87       19.99      0.65 o
  10  10   5        9.98        8.15      0.68 o
  11  10   5       21.32       23.53      1.00 o
 -10  11   5       11.21       13.51      1.03 o
  -9  11   5       12.18       11.87      0.95 o
  -8  11   5       15.16       13.91      1.01 o
  -7  11   5      379.75      357.37      3.14 o
  -6  11   5       69.98       74.20      1.06 o
  -5  11   5       56.07       53.70      1.03 o
  -4  11   5      311.22      322.35      3.01 o
  -3  11   5       53.90       51.27      1.04 o
  -2  11   5        5.40        4.74      0.42 o
  -1  11   5      896.58      888.82      6.38 o
   0  11   5     1639.65     1655.06     11.14 o
   1  11   5      895.99      883.57      5.34 o
   2  11   5        5.37        4.53      0.39 o
   3  11   5       53.56       52.49      0.86 o
   4  11   5      311.60      315.61      2.43 o
   5  11   5       56.08       52.56      0.84 o
   6  11   5       69.92       75.82      0.98 o
   7  11   5      379.31      366.32      2.80 o
   8  11   5       15.15       15.38      0.70 o
   9  11   5       12.13       11.94      0.73 o
  10  11   5       11.28       16.21      0.89 o
  -9  12   5        2.87        2.87      1.01 o
  -8  12   5      139.13      141.68      2.08 o
  -7  12   5       87.80       86.75      1.77 o
  -6  12   5        2.28        1.86      0.57 o
  -5  12   5       87.29       81.55      1.11 o
  -4  12   5      270.79      262.11      2.07 o
  -3  12   5       41.65       38.78      0.94 o
  -2  12   5       86.43       83.22      1.00 o
  -1  12   5      479.38      472.38      3.33 o
   0  12   5      131.14      129.31      1.58 o
   1  12   5      478.94      467.57      3.52 o
   2  12   5       86.02       82.44      1.05 o
   3  12   5       41.56       39.30      1.09 o
   4  12   5      270.44      260.85      2.15 o
   5  12   5       87.62       83.17      1.17 o
   6  12   5        2.27        1.23      0.52 o
   7  12   5       87.93       86.68      1.79 o
   8  12   5      139.56      145.66      1.80 o
   9  12   5        2.87        2.87      0.70 o
  -8  13   5       77.12       78.63      1.63 o
  -7  13   5       27.38       36.34      1.17 o
  -6  13   5       54.83       53.30      1.25 o
  -5  13   5        3.30        2.13      0.68 o
  -4  13   5       67.88       61.25      1.35 o
  -3  13   5       49.11       57.39      1.25 o
  -2  13   5       68.45       64.51      1.11 o
  -1  13   5       84.36       80.92      1.18 o
   0  13   5       82.01       74.27      1.13 o
   1  13   5       84.36       80.22      1.18 o
   2  13   5       68.13       63.57      1.03 o
   3  13   5       49.20       56.30      1.12 o
   4  13   5       67.96       61.10      1.64 o
   5  13   5        3.34        3.81      0.61 o
   6  13   5       54.62       52.65      1.16 o
   7  13   5       27.36       35.07      1.04 o
   8  13   5       77.11       82.08      1.70 o
  -7  14   5        1.48        1.87      0.78 o
  -6  14   5       11.82       16.15      0.87 o
  -5  14   5       11.75       11.10      0.83 o
  -4  14   5      115.86      113.58      1.69 o
  -3  14   5      248.30      231.18      2.73 o
  -2  14   5       20.21       20.19      0.77 o
  -1  14   5       27.27       24.57      0.78 o
   0  14   5       22.48       20.67      0.94 o
   1  14   5       27.29       25.17      0.96 o
   2  14   5       20.22       18.81      0.71 o
   3  14   5      248.04      230.17      2.37 o
   4  14   5      116.05      114.99      1.95 o
   5  14   5       11.86       10.68      0.76 o
   6  14   5       11.80       16.34      0.93 o
   7  14   5        1.44        1.90      0.73 o
  -5  15   5       18.23       21.81      0.98 o
  -4  15   5       79.38       85.47      1.53 o
  -3  15   5       26.59       28.25      1.00 o
  -2  15   5       16.06       15.95      0.88 o
  -1  15   5       16.90       19.92      0.94 o
   0  15   5        6.70        7.94      0.66 o
   1  15   5       16.83       20.08      0.77 o
   2  15   5       15.95       15.98      0.85 o
   3  15   5       26.70       29.31      1.00 o
   4  15   5       79.11       83.27      1.57 o
   5  15   5       18.23       23.49      1.03 o
  -2  16   5       30.50       35.86      1.21 o
  -1  16   5       22.08       22.40      0.98 o
   0  16   5      192.47      214.42      2.49 o
   1  16   5       21.92       22.88      0.98 o
   2  16   5       30.53       35.55      1.18 o
   0   0   6     1943.43     2207.65     12.01 o
   1   0   6     2721.53     2786.33     11.20 o
   2   0   6       79.69       67.94      0.47 o
   3   0   6     6080.01     6148.13     25.65 o
   4   0   6       63.78       76.66      1.40 o
   5   0   6      247.86      215.47      1.15 o
   6   0   6      226.83      195.19      1.15 o
   7   0   6      220.09      219.13      1.25 o
   8   0   6      211.49      203.56      1.72 o
   9   0   6        0.58        0.52      0.34 o
  10   0   6        0.35       -0.15      0.36 o
  11   0   6      114.00      109.22      1.23 o
  12   0   6        0.27       -0.15      0.55 o
  13   0   6       46.24       50.00      1.24 o
  14   0   6        0.41       -0.18      0.93 o
 -14   1   6        6.11        6.49      0.93 o
 -13   1   6       34.96       35.52      1.06 o
 -12   1   6       49.55       42.60      0.97 o
 -11   1   6        8.03        8.73      0.57 o
 -10   1   6       10.42        9.09      0.52 o
  -9   1   6       19.20       19.46      0.47 o
  -8   1   6      181.70      180.64      1.30 o
  -7   1   6      423.42      459.95      2.51 o
  -6   1   6      188.43      195.03      1.24 o
  -5   1   6        4.89        4.98      0.27 o
  -4   1   6      342.88      340.78      2.37 o
  -3   1   6     2800.92     2918.17     12.07 o
  -2   1   6      490.90      486.91      2.83 o
  -1   1   6     2174.09     2151.09      8.53 o
   0   1   6     1328.74     1507.62      7.58 o
   1   1   6     2171.70     2152.91      8.69 o
   2   1   6      491.94      482.87      2.56 o
   3   1   6     2801.62     2894.00     13.77 o
   4   1   6      342.64      339.74      2.53 o
   5   1   6        4.87        4.91      0.27 o
   6   1   6      188.65      195.15      1.24 o
   7   1   6      423.08      461.30      2.26 o
   8   1   6      181.35      180.84      1.30 o
   9   1   6       19.26       18.79      0.48 o
  10   1   6       10.44        9.67      0.47 o
  11   1   6        7.98        7.25      0.60 o
  12   1   6       49.50       43.21      1.03 o
  13   1   6       35.01       36.97      1.07 o
  14   1   6        6.05        4.08      0.88 o
 -14   2   6        6.12        4.80      0.92 o
 -13   2   6        8.94       10.29      0.81 o
 -12   2   6        2.47        3.74      0.66 o
 -11   2   6       29.08       29.61      0.77 o
 -10   2   6       33.18       35.11      0.77 o
  -9   2   6       28.03       30.02      0.58 o
  -8   2   6       87.30       67.18      0.68 o
  -7   2   6      391.74      380.35      2.05 o
  -6   2   6      812.36      819.59      4.13 o
  -5   2   6      867.39      886.23      4.20 o
  -4   2   6     1197.21     1276.88      5.36 o
  -3   2   6     1567.16     1632.81      6.80 o
  -2   2   6      386.79      378.81      1.89 o
  -1   2   6       97.69       94.79      0.85 o
   0   2   6      623.16      660.16      2.71 o
   1   2   6       97.88       93.47      0.84 o
   2   2   6      387.12      373.76      1.81 o
   3   2   6     1565.24     1629.76      7.33 o
   4   2   6     1196.49     1278.38      5.82 o
   5   2   6      866.81      878.55      4.51 o
   6   2   6      811.97      820.21      3.85 o
   7   2   6      391.70      379.84      1.94 o
   8   2   6       87.70       66.32      0.76 o
   9   2   6       28.11       29.47      0.55 o
  10   2   6       33.22       35.73      0.71 o
  11   2   6       29.18       29.58      0.69 o
  12   2   6        2.51        3.44      0.56 o
  13   2   6        8.92       10.46      0.79 o
  14   2   6        6.12        4.09      0.83 o
 -13   3   6       18.88       19.71      0.92 o
 -12   3   6       54.58       56.77      1.20 o
 -11   3   6      117.16      112.14      2.17 o
 -10   3   6       29.30       25.45      0.71 o
  -9   3   6       23.84       22.38      0.52 o
  -8   3   6      403.83      387.18      2.24 o
  -7   3   6      753.71      748.40      3.84 o
  -6   3   6      699.40      685.76      3.95 o
  -5   3   6      612.40      623.09      2.99 o
  -4   3   6      717.39      744.50      3.42 o
  -3   3   6      492.63      496.56      2.39 o
  -2   3   6      334.53      348.23      1.64 o
  -1   3   6      585.29      574.94      3.08 o
   0   3   6      761.74      778.20      4.05 o
   1   3   6      585.76      576.68      2.84 o
   2   3   6      334.80      347.33      1.62 o
   3   3   6      492.56      496.82      2.58 o
   4   3   6      717.27      746.29      3.48 o
   5   3   6      611.80      622.15      2.97 o
   6   3   6      699.30      689.84      3.92 o
   7   3   6      753.51      751.78      3.82 o
   8   3   6      403.85      385.13      2.22 o
   9   3   6       23.69       21.60      0.49 o
  10   3   6       29.33       25.64      0.57 o
  11   3   6      117.63      115.23      1.53 o
  12   3   6       54.35       59.56      1.76 o
  13   3   6       18.94       17.12      0.86 o
 -13   4   6        5.55        4.02      0.77 o
 -12   4   6       22.19       20.42      0.97 o
 -11   4   6       43.48       38.18      0.94 o
 -10   4   6       44.56       43.88      1.21 o
  -9   4   6      129.84      125.89      1.75 o
  -8   4   6      773.98      793.97      4.47 o
  -7   4   6      381.59      381.16      2.32 o
  -6   4   6      415.60      394.35      2.18 o
  -5   4   6      236.57      209.48      1.22 o
  -4   4   6        0.76        1.13      0.16 o
  -3   4   6      459.74      443.45      2.65 o
  -2   4   6       48.33       48.11      0.54 o
  -1   4   6     1020.63     1065.19      5.04 o
   0   4   6      234.14      230.91      1.10 o
   1   4   6     1020.58     1067.91      4.75 o
   2   4   6       48.42       49.27      0.56 o
   3   4   6      458.22      446.85      2.46 o
   4   4   6        0.80        1.91      0.33 o
   5   4   6      236.46      211.25      1.23 o
   6   4   6      415.60      392.81      2.03 o
   7   4   6      382.07      379.99      2.06 o
   8   4   6      773.80      795.81      4.21 o
   9   4   6      129.45      126.01      1.17 o
  10   4   6       44.66       44.83      0.71 o
  11   4   6       43.32       38.68      0.78 o
  12   4   6       22.31       18.74      0.77 o
  13   4   6        5.56        4.18      0.77 o
 -13   5   6        6.62       10.03      0.96 o
 -12   5   6        6.44        6.37      0.81 o
 -11   5   6      383.77      380.69      5.13 o
 -10   5   6       28.38       31.46      0.81 o
  -9   5   6       20.45       15.64      0.77 o
  -8   5   6      940.70      926.31      6.09 o
  -7   5   6      115.71      110.23      0.99 o
  -6   5   6       67.68       66.92      0.63 o
  -5   5   6        5.24        5.98      0.30 o
  -4   5   6      136.08      122.94      0.94 o
  -3   5   6      873.89      930.60      7.40 o
  -2   5   6     1187.50     1170.21      5.89 o
  -1   5   6      818.57      761.49      4.31 o
   0   5   6      433.23      452.64      2.10 o
   1   5   6      818.81      763.38      3.62 o
   2   5   6     1188.06     1173.00      5.90 o
   3   5   6      872.78      948.15      5.06 o
   4   5   6      135.84      122.60      1.09 o
   5   5   6        5.29        5.53      0.24 o
   6   5   6       67.88       66.79      0.61 o
   7   5   6      115.91      111.35      1.18 o
   8   5   6      941.58      940.58      4.90 o
   9   5   6       20.52       17.57      0.53 o
  10   5   6       28.33       30.89      0.63 o
  11   5   6      383.87      388.50      2.62 o
  12   5   6        6.38        8.48      0.61 o
  13   5   6        6.63        9.09      0.78 o
 -13   6   6       39.52       40.61      1.25 o
 -12   6   6       30.37       25.02      1.02 o
 -11   6   6       32.20       32.36      1.03 o
 -10   6   6       84.55       92.70      1.34 o
  -9   6   6      116.40      115.80      1.41 o
  -8   6   6      103.93       97.11      1.11 o
  -7   6   6      462.75      444.83      2.61 o
  -6   6   6       83.85       88.10      0.89 o
  -5   6   6      214.64      222.13      1.34 o
  -4   6   6      548.76      569.00      2.98 o
  -3   6   6      175.11      192.76      1.98 o
  -2   6   6      507.09      518.16      3.96 o
  -1   6   6      479.47      500.87      3.21 o
   0   6   6      276.15      286.56      1.59 o
   1   6   6      480.13      499.84      3.65 o
   2   6   6      506.69      516.22      3.88 o
   3   6   6      175.13      191.32      2.53 o
   4   6   6      548.52      562.88      3.28 o
   5   6   6      214.75      222.85      1.64 o
   6   6   6       83.82       88.63      0.74 o
   7   6   6      462.26      447.38      2.57 o
   8   6   6      104.14       92.97      1.09 o
   9   6   6      116.58      119.86      1.03 o
  10   6   6       84.49       93.40      0.97 o
  11   6   6       32.24       32.43      0.74 o
  12   6   6       30.45       26.51      0.77 o
  13   6   6       39.52       42.17      1.27 o
 -12   7   6       63.77       71.79      1.53 o
 -11   7   6       99.11      103.96      1.70 o
 -10   7   6       99.04       96.33      1.58 o
  -9   7   6      103.14       88.57      1.35 o
  -8   7   6      118.89      119.66      1.39 o
  -7   7   6      434.91      426.63      2.78 o
  -6   7   6      178.67      174.49      1.27 o
  -5   7   6      248.00      243.86      1.49 o
  -4   7   6      187.99      154.38      1.13 o
  -3   7   6      245.39      247.90      2.21 o
  -2   7   6      735.92      725.67      5.23 o
  -1   7   6      465.43      502.49      2.40 o
   0   7   6      269.93      252.24      1.35 o
   1   7   6      465.50      505.30      2.52 o
   2   7   6      735.96      724.28      6.30 o
   3   7   6      245.48      248.13      3.19 o
   4   7   6      187.72      150.88      1.18 o
   5   7   6      248.17      240.33      1.44 o
   6   7   6      178.74      176.23      1.13 o
   7   7   6      435.81      424.60      2.46 o
   8   7   6      119.48      119.70      1.08 o
   9   7   6      103.33       91.90      0.92 o
  10   7   6       99.08       98.78      1.30 o
  11   7   6       99.24      105.21      1.32 o
  12   7   6       63.68       71.28      1.29 o
 -12   8   6       42.87       46.03      2.50 o
 -11   8   6       30.25       37.96      1.85 o
 -10   8   6        3.65        5.60      0.73 o
  -9   8   6       30.91       31.20      0.98 o
  -8   8   6      198.45      200.47      2.01 o
  -7   8   6       89.53       86.84      1.07 o
  -6   8   6      152.16      138.72      1.19 o
  -5   8   6      123.35      120.20      1.05 o
  -4   8   6      265.62      264.30      1.81 o
  -3   8   6      199.40      189.41      1.21 o
  -2   8   6      309.24      299.63      1.54 o
  -1   8   6       48.68       57.66      0.56 o
   0   8   6      150.58      139.93      0.87 o
   1   8   6       48.71       58.36      0.57 o
   2   8   6      309.17      297.08      2.01 o
   3   8   6      199.76      191.02      1.40 o
   4   8   6      264.88      262.31      1.56 o
   5   8   6      122.87      121.94      1.00 o
   6   8   6      152.38      140.49      1.31 o
   7   8   6       89.54       88.45      0.84 o
   8   8   6      198.82      203.70      1.48 o
   9   8   6       30.92       33.69      0.66 o
  10   8   6        3.66        3.91      0.52 o
  11   8   6       30.31       37.95      0.90 o
  12   8   6       42.84       47.87      1.20 o
 -11   9   6        2.70        2.20      0.76 o
 -10   9   6       25.89       27.71      1.02 o
  -9   9   6       11.52       11.21      0.82 o
  -8   9   6       67.93       67.53      1.12 o
  -7   9   6       19.30       18.85      0.77 o
  -6   9   6       62.49       60.66      0.86 o
  -5   9   6      133.23      139.32      1.27 o
  -4   9   6       65.84       64.84      0.94 o
  -3   9   6       85.68       81.42      0.94 o
  -2   9   6       67.81       75.48      0.85 o
  -1   9   6       98.85      108.64      0.97 o
   0   9   6      129.61      115.14      0.80 o
   1   9   6       99.09      109.30      0.84 o
   2   9   6       68.10       77.52      0.75 o
   3   9   6       85.46       81.52      0.75 o
   4   9   6       65.88       63.65      0.62 o
   5   9   6      133.17      139.98      1.08 o
   6   9   6       62.29       60.45      0.66 o
   7   9   6       19.38       17.91      0.48 o
   8   9   6       67.86       68.29      0.83 o
   9   9   6       11.61       11.55      0.55 o
  10   9   6       25.92       29.97      0.79 o
  11   9   6        2.73        1.97      0.69 o
 -11  10   6       24.93       25.52      1.14 o
 -10  10   6       14.94       14.49      0.94 o
  -9  10   6       23.89       24.13      1.00 o
  -8  10   6       29.14       28.75      0.88 o
  -7  10   6       50.59       46.64      0.98 o
  -6  10   6        1.51        2.77      0.47 o
  -5  10   6      111.98      103.04      1.08 o
  -4  10   6       79.23       68.72      0.87 o
  -3  10   6       57.15       58.66      0.77 o
  -2  10   6       69.52       71.17      1.11 o
  -1  10   6      445.11      440.83      2.70 o
   0  10   6      371.54      358.35      2.12 o
   1  10   6      444.69      439.90      2.50 o
   2  10   6       69.35       71.96      1.04 o
   3  10   6       57.06       58.30      0.68 o
   4  10   6       79.57       69.07      0.75 o
   5  10   6      112.13      105.22      1.00 o
   6  10   6        1.54        2.01      0.38 o
   7  10   6       50.59       46.89      0.70 o
   8  10   6       29.01       29.84      0.65 o
   9  10   6       23.93       25.91      0.69 o
  10  10   6       15.01       14.83      0.68 o
  11  10   6       24.94       27.85      1.23 o
 -10  11   6        8.97        9.70      0.87 o
  -9  11   6        1.84        1.67      0.81 o
  -8  11   6       75.92       69.88      1.45 o
  -7  11   6        8.07        9.78      0.69 o
  -6  11   6       54.91       56.53      1.41 o
  -5  11   6       28.63       36.07      0.82 o
  -4  11   6      125.81      119.76      1.32 o
  -3  11   6      127.71      131.81      1.58 o
  -2  11   6      186.23      186.24      1.74 o
  -1  11   6      129.01      131.07      1.81 o
   0  11   6     1031.34     1070.07      6.59 o
   1  11   6      128.79      131.68      2.12 o
   2  11   6      186.43      186.65      1.93 o
   3  11   6      127.62      134.23      1.60 o
   4  11   6      125.73      120.78      1.24 o
   5  11   6       28.55       37.07      0.74 o
   6  11   6       54.98       57.40      1.33 o
   7  11   6        8.05       10.14      0.52 o
   8  11   6       75.92       72.54      1.43 o
   9  11   6        1.84        0.45      0.56 o
  10  11   6        8.99        9.35      0.85 o
  -9  12   6       18.23       18.17      0.99 o
  -8  12   6       35.43       39.86      1.19 o
  -7  12   6        5.42        4.34      0.99 o
  -6  12   6      134.13      132.43      1.66 o
  -5  12   6       32.37       30.71      0.86 o
  -4  12   6       47.11       48.56      0.91 o
  -3  12   6      309.15      319.79      2.52 o
  -2  12   6      248.56      246.31      2.07 o
  -1  12   6       23.63       23.10      0.64 o
   0  12   6      177.33      189.77      1.78 o
   1  12   6       23.79       21.39      0.90 o
   2  12   6      248.55      241.32      2.56 o
   3  12   6      308.96      318.11      2.94 o
   4  12   6       47.16       49.56      0.97 o
   5  12   6       32.41       30.39      0.87 o
   6  12   6      134.18      133.28      1.48 o
   7  12   6        5.51        4.96      0.67 o
   8  12   6       35.23       42.43      1.08 o
   9  12   6       18.31       18.63      0.99 o
  -8  13   6       50.70       56.87      1.43 o
  -7  13   6       19.32       21.22      0.99 o
  -6  13   6        6.99        7.05      0.74 o
  -5  13   6        7.95        7.26      0.74 o
  -4  13   6        9.63        9.34      0.84 o
  -3  13   6      116.42      110.64      1.36 o
  -2  13   6       50.62       50.67      1.04 o
  -1  13   6      183.28      181.33      1.85 o
   0  13   6        0.15        0.57      0.49 o
   1  13   6      183.79      179.66      2.08 o
   2  13   6       50.42       47.99      1.06 o
   3  13   6      116.43      113.41      2.06 o
   4  13   6        9.54       10.90      0.67 o
   5  13   6        8.05        7.70      0.63 o
   6  13   6        6.97        5.65      0.77 o
   7  13   6       19.33       20.08      0.95 o
   8  13   6       50.77       54.92      1.52 o
  -6  14   6        6.27        6.06      0.78 o
  -5  14   6        9.49       11.48      0.82 o
  -4  14   6      131.16      137.88      1.87 o
  -3  14   6      199.58      193.79      2.25 o
  -2  14   6       21.97       21.09      0.82 o
  -1  14   6        3.36        2.50      0.56 o
   0  14   6        9.54        7.86      0.60 o
   1  14   6        3.34        2.76      0.64 o
   2  14   6       21.96       22.39      0.84 o
   3  14   6      199.85      199.83      2.92 o
   4  14   6      131.44      140.28      1.74 o
   5  14   6        9.41       11.58      0.88 o
   6  14   6        6.31        6.22      0.83 o
  -4  15   6       93.00      102.82      1.67 o
  -3  15   6        1.92        1.02      0.70 o
  -2  15   6        2.29        2.62      0.70 o
  -1  15   6       14.18       13.31      0.73 o
   0  15   6        2.87        1.54      0.65 o
   1  15   6       14.11       13.16      0.80 o
   2  15   6        2.31        2.98      0.70 o
   3  15   6        1.94        1.93      0.74 o
   4  15   6       93.10      101.16      1.60 o
   0  16   6        3.36        5.35      0.95 o
   1   0   7      974.09     1000.08      4.28 o
   2   0   7        6.47       10.46      0.37 o
   3   0   7     5804.60     6157.26     27.29 o
   4   0   7     1584.51     1554.09      7.39 o
   5   0   7      568.01      571.40      2.73 o
   6   0   7       95.27      105.60      0.92 o
   7   0   7        2.50        3.71      0.29 o
   8   0   7      103.09      104.35      0.89 o
   9   0   7        6.62        3.95      0.38 o
  10   0   7       73.34       67.16      0.89 o
  11   0   7       25.54       28.24      0.75 o
  12   0   7        2.00        0.19      0.62 o
  13   0   7      110.57      110.81      1.67 o
 -13   1   7       15.54       16.91      0.88 o
 -12   1   7       37.13       37.79      1.08 o
 -11   1   7        1.97        1.27      0.54 o
 -10   1   7        6.26        5.69      0.49 o
  -9   1   7      403.57      392.81      2.63 o
  -8   1   7      202.58      200.85      1.36 o
  -7   1   7      161.13      165.15      1.24 o
  -6   1   7      166.02      176.44      1.23 o
  -5   1   7      512.83      542.29      2.68 o
  -4   1   7      394.61      378.02      2.26 o
  -3   1   7      618.25      618.39      3.15 o
  -2   1   7     1474.37     1531.59      6.59 o
  -1   1   7      487.95      470.51      2.13 o
   0   1   7      135.91      150.99      0.93 o
   1   1   7      488.00      468.72      2.09 o
   2   1   7     1473.85     1532.46      6.61 o
   3   1   7      617.98      622.44      3.85 o
   4   1   7      395.23      377.32      1.95 o
   5   1   7      513.44      545.86      2.62 o
   6   1   7      165.83      178.84      1.08 o
   7   1   7      160.69      166.94      1.21 o
   8   1   7      202.60      203.85      1.35 o
   9   1   7      403.09      391.29      2.37 o
  10   1   7        6.27        5.99      0.46 o
  11   1   7        1.95        1.09      0.54 o
  12   1   7       37.17       38.01      1.30 o
  13   1   7       15.46       17.21      1.01 o
 -13   2   7        2.35        2.51      0.76 o
 -12   2   7       44.14       50.10      1.18 o
 -11   2   7        0.98        0.98      0.56 o
 -10   2   7       47.64       45.68      0.95 o
  -9   2   7        1.41        2.82      0.40 o
  -8   2   7      189.58      177.47      1.27 o
  -7   2   7       24.05       21.09      0.50 o
  -6   2   7      486.14      482.33      2.73 o
  -5   2   7      344.28      350.73      1.82 o
  -4   2   7      912.92      951.36      4.20 o
  -3   2   7      535.08      602.50      2.58 o
  -2   2   7      159.31      158.36      1.13 o
  -1   2   7       58.20       51.78      0.86 o
   0   2   7       16.08       27.74      0.32 o
   1   2   7       58.30       49.98      0.85 o
   2   2   7      159.39      156.75      1.16 o
   3   2   7      536.22      600.65      2.81 o
   4   2   7      912.22      946.52      4.39 o
   5   2   7      344.89      344.42      2.27 o
   6   2   7      486.50      483.40      2.77 o
   7   2   7       24.00       21.45      0.39 o
   8   2   7      189.82      174.38      1.34 o
   9   2   7        1.44        2.32      0.36 o
  10   2   7       47.64       46.18      0.73 o
  11   2   7        1.00        0.84      0.50 o
  12   2   7       44.12       50.54      1.15 o
  13   2   7        2.37        1.57      0.75 o
 -13   3   7       39.51       40.53      1.22 o
 -12   3   7        5.51        4.92      0.68 o
 -11   3   7       69.04       69.74      1.19 o
 -10   3   7        5.87        6.91      0.59 o
  -9   3   7      353.60      336.57      3.09 o
  -8   3   7       45.11       44.54      0.75 o
  -7   3   7      112.65      106.76      0.90 o
  -6   3   7        1.01        1.11      0.27 o
  -5   3   7      310.55      319.90      2.98 o
  -4   3   7      175.67      183.76      1.59 o
  -3   3   7       49.52       47.56      0.56 o
  -2   3   7      437.99      439.88      2.13 o
  -1   3   7       16.72       19.34      0.44 o
   0   3   7       82.86       62.01      1.04 o
   1   3   7       16.70       18.44      0.37 o
   2   3   7      438.12      439.80      2.20 o
   3   3   7       49.65       47.11      0.49 o
   4   3   7      175.72      181.64      1.07 o
   5   3   7      310.52      314.65      2.86 o
   6   3   7        1.02        1.06      0.23 o
   7   3   7      112.64      108.88      0.88 o
   8   3   7       45.00       44.66      0.64 o
   9   3   7      353.38      342.86      2.11 o
  10   3   7        5.83        6.49      0.45 o
  11   3   7       69.18       71.09      1.11 o
  12   3   7        5.43        6.11      0.65 o
  13   3   7       39.61       41.99      1.29 o
 -13   4   7        1.92        3.47      0.85 o
 -12   4   7       56.66       55.47      1.35 o
 -11   4   7       41.04       40.74      1.07 o
 -10   4   7       84.70       86.90      1.92 o
  -9   4   7       28.63       33.52      0.99 o
  -8   4   7      321.44      304.63      2.46 o
  -7   4   7      193.88      194.01      1.84 o
  -6   4   7       88.07       81.55      0.98 o
  -5   4   7      655.91      655.29      3.32 o
  -4   4   7      112.85      117.94      1.96 o
  -3   4   7      111.77      104.58      1.33 o
  -2   4   7      189.91      179.42      1.71 o
  -1   4   7     1288.89     1309.25      6.03 o
   0   4   7     2745.20     2764.60     11.78 o
   1   4   7     1289.00     1305.33      5.82 o
   2   4   7      189.92      179.02      1.36 o
   3   4   7      111.66      107.14      1.15 o
   4   4   7      112.75      119.84      1.53 o
   5   4   7      656.07      653.99      3.19 o
   6   4   7       88.08       82.72      0.83 o
   7   4   7      193.98      195.40      1.66 o
   8   4   7      320.64      305.84      2.01 o
   9   4   7       28.42       35.27      0.62 o
  10   4   7       84.66       89.40      0.96 o
  11   4   7       41.08       44.99      0.88 o
  12   4   7       56.65       56.72      1.18 o
  13   4   7        1.89        3.61      0.78 o
 -13   5   7       15.10       16.38      0.98 o
 -12   5   7       57.54       53.73      1.59 o
 -11   5   7       19.95       20.06      0.83 o
 -10   5   7       86.73       92.34      1.46 o
  -9   5   7       11.70       11.38      0.64 o
  -8   5   7      267.93      274.84      2.33 o
  -7   5   7      158.17      150.61      1.65 o
  -6   5   7      413.54      406.10      2.39 o
  -5   5   7      272.18      259.65      1.55 o
  -4   5   7        7.67       10.82      0.35 o
  -3   5   7        1.90        2.71      0.33 o
  -2   5   7        9.80        8.41      0.56 o
  -1   5   7      254.24      284.49      1.51 o
   0   5   7     1060.51     1035.55      4.73 o
   1   5   7      254.02      283.81      1.62 o
   2   5   7        9.78        9.06      0.46 o
   3   5   7        1.86        2.44      0.27 o
   4   5   7        7.66       10.21      0.36 o
   5   5   7      272.17      261.13      1.48 o
   6   5   7      413.82      411.14      2.60 o
   7   5   7      158.29      150.75      1.66 o
   8   5   7      267.59      280.32      1.85 o
   9   5   7       11.65       10.82      0.43 o
  10   5   7       86.69       96.18      1.00 o
  11   5   7       19.94       20.16      0.62 o
  12   5   7       57.66       54.40      1.07 o
  13   5   7       15.10       15.90      1.15 o
 -12   6   7       47.54       59.10      1.38 o
 -11   6   7      124.10      117.47      1.77 o
 -10   6   7      176.49      178.06      2.17 o
  -9   6   7      164.12      156.14      2.41 o
  -8   6   7      109.54      103.66      1.26 o
  -7   6   7      330.44      324.83      2.97 o
  -6   6   7      184.99      180.53      1.39 o
  -5   6   7       28.22       29.66      0.60 o
  -4   6   7      267.76      265.96      1.62 o
  -3   6   7       14.08       15.36      0.37 o
  -2   6   7        7.91        7.95      0.35 o
  -1   6   7      263.94      292.58      1.70 o
   0   6   7       17.46       17.29      0.32 o
   1   6   7      263.77      291.89      1.56 o
   2   6   7        7.82        7.55      0.32 o
   3   6   7       14.08       15.02      0.45 o
   4   6   7      267.37      265.62      1.86 o
   5   6   7       28.36       31.23      0.50 o
   6   6   7      184.42      183.02      1.21 o
   7   6   7      330.61      329.15      2.48 o
   8   6   7      109.20      106.01      1.36 o
   9   6   7      164.23      160.19      1.31 o
  10   6   7      176.60      184.66      1.53 o
  11   6   7      123.88      122.89      1.41 o
  12   6   7       47.38       58.97      1.31 o
 -12   7   7       90.59       97.62      1.73 o
 -11   7   7       46.62       44.86      1.27 o
 -10   7   7       61.02       62.32      1.31 o
  -9   7   7      194.82      190.39      2.21 o
  -8   7   7        9.68        9.63      0.58 o
  -7   7   7       25.69       26.82      0.65 o
  -6   7   7       30.37       33.83      0.70 o
  -5   7   7      524.51      530.06      3.28 o
  -4   7   7       77.44       72.38      0.79 o
  -3   7   7       92.58       93.32      0.80 o
  -2   7   7      214.98      188.10      1.50 o
  -1   7   7       55.30       48.49      0.49 o
   0   7   7        8.69       12.05      0.29 o
   1   7   7       55.65       49.05      0.48 o
   2   7   7      214.07      188.11      1.89 o
   3   7   7       92.25       93.27      0.96 o
   4   7   7       78.01       71.85      0.81 o
   5   7   7      523.96      526.71      3.45 o
   6   7   7       30.47       32.82      0.85 o
   7   7   7       25.66       27.05      0.57 o
   8   7   7        9.70       10.26      0.43 o
   9   7   7      194.84      196.82      1.54 o
  10   7   7       61.01       62.05      1.01 o
  11   7   7       46.55       45.45      0.98 o
  12   7   7       90.63       97.56      1.58 o
 -11   8   7       10.97       10.57      0.89 o
 -10   8   7       24.67       23.44      1.34 o
  -9   8   7      144.35      144.11      1.88 o
  -8   8   7      106.96      112.65      1.44 o
  -7   8   7       43.01       41.38      0.87 o
  -6   8   7      124.07      113.13      1.59 o
  -5   8   7      836.34      820.72      5.50 o
  -4   8   7      318.50      309.66      2.12 o
  -3   8   7      193.97      185.78      1.38 o
  -2   8   7       37.30       33.61      0.47 o
  -1   8   7       13.52       13.56      0.36 o
   0   8   7      118.35      112.11      0.86 o
   1   8   7       13.50       13.66      0.33 o
   2   8   7       37.26       33.36      0.45 o
   3   8   7      193.54      186.59      1.48 o
   4   8   7      317.53      311.19      2.03 o
   5   8   7      836.98      816.17      5.12 o
   6   8   7      123.87      114.16      1.14 o
   7   8   7       43.00       43.71      0.61 o
   8   8   7      107.05      114.67      1.01 o
   9   8   7      144.41      147.61      1.43 o
  10   8   7       24.71       24.91      0.75 o
  11   8   7       11.00       11.92      0.66 o
 -11   9   7       11.79       13.99      0.95 o
 -10   9   7        6.01        8.42      0.79 o
  -9   9   7       21.38       19.94      1.13 o
  -8   9   7      109.22      115.56      1.47 o
  -7   9   7        5.10        4.96      0.56 o
  -6   9   7        3.98        2.59      0.45 o
  -5   9   7      286.35      280.56      2.15 o
  -4   9   7        5.14        5.29      0.44 o
  -3   9   7       19.90       22.51      0.60 o
  -2   9   7       72.11       73.39      0.76 o
  -1   9   7      116.37      119.23      1.37 o
   0   9   7        0.13        0.42      0.25 o
   1   9   7      116.57      118.83      0.95 o
   2   9   7       72.14       74.48      0.94 o
   3   9   7       20.08       21.89      0.60 o
   4   9   7        5.13        4.65      0.40 o
   5   9   7      285.94      283.46      2.62 o
   6   9   7        4.01        2.81      0.34 o
   7   9   7        5.09        5.40      0.45 o
   8   9   7      109.34      118.94      1.07 o
   9   9   7       21.26       21.98      0.61 o
  10   9   7        6.02        8.20      0.61 o
  11   9   7       11.79       13.34      0.91 o
 -10  10   7        6.11        4.25      0.84 o
  -9  10   7        4.87        2.49      0.71 o
  -8  10   7       46.04       43.72      1.00 o
  -7  10   7       66.12       60.72      1.25 o
  -6  10   7      132.99      120.72      1.42 o
  -5  10   7      477.51      456.22      3.26 o
  -4  10   7        4.23        4.27      0.45 o
  -3  10   7      211.23      210.49      1.90 o
  -2  10   7      133.91      126.19      1.12 o
  -1  10   7      308.36      298.66      2.03 o
   0  10   7     1139.26     1162.04      7.92 o
   1  10   7      308.21      302.02      2.48 o
   2  10   7      133.49      129.71      1.12 o
   3  10   7      211.55      211.76      1.57 o
   4  10   7        4.23        4.46      0.39 o
   5  10   7      477.70      451.70      3.51 o
   6  10   7      132.79      126.18      1.23 o
   7  10   7       66.07       64.60      1.03 o
   8  10   7       45.86       42.65      0.76 o
   9  10   7        4.86        4.36      0.56 o
  10  10   7        6.11        4.84      0.63 o
  -9  11   7       10.90       11.27      1.09 o
  -8  11   7       31.57       27.84      0.93 o
  -7  11   7      253.68      247.80      2.47 o
  -6  11   7       15.09       13.50      0.64 o
  -5  11   7       46.17       44.83      1.00 o
  -4  11   7      177.74      190.48      1.70 o
  -3  11   7       80.77       77.26      1.00 o
  -2  11   7      301.70      305.94      2.90 o
  -1  11   7      116.05      124.32      1.15 o
   0  11   7      170.20      167.61      1.77 o
   1  11   7      115.93      121.10      1.20 o
   2  11   7      301.98      301.06      2.62 o
   3  11   7       80.76       80.87      1.01 o
   4  11   7      177.54      185.29      1.81 o
   5  11   7       46.34       45.44      0.85 o
   6  11   7       14.98       13.88      0.76 o
   7  11   7      253.65      242.01      2.45 o
   8  11   7       31.81       26.64      0.93 o
   9  11   7       10.96       12.57      0.87 o
  -8  12   7       61.65       65.98      1.48 o
  -7  12   7       62.54       61.37      1.19 o
  -6  12   7      212.21      214.01      2.23 o
  -5  12   7       53.85       58.78      1.12 o
  -4  12   7      129.66      123.89      1.55 o
  -3  12   7      192.78      190.37      1.82 o
  -2  12   7       20.35       21.46      0.68 o
  -1  12   7       67.27       66.57      1.44 o
   0  12   7      383.21      386.64      2.77 o
   1  12   7       67.40       64.76      0.97 o
   2  12   7       20.40       21.57      0.64 o
   3  12   7      192.72      186.86      1.97 o
   4  12   7      129.38      123.65      1.66 o
   5  12   7       54.00       58.21      1.19 o
   6  12   7      212.06      213.16      2.41 o
   7  12   7       62.64       62.43      1.63 o
   8  12   7       61.54       68.92      1.52 o
  -7  13   7       72.39       72.98      1.70 o
  -6  13   7        6.06        6.67      0.77 o
  -5  13   7        4.09        4.17      0.64 o
  -4  13   7      131.61      131.28      1.93 o
  -3  13   7       34.62       34.08      0.93 o
  -2  13   7       22.64       24.32      0.85 o
  -1  13   7       67.27       63.79      1.62 o
   0  13   7      128.16      130.20      1.40 o
   1  13   7       67.24       62.78      1.51 o
   2  13   7       22.62       22.79      0.76 o
   3  13   7       34.72       34.88      0.83 o
   4  13   7      131.44      137.18      2.24 o
   5  13   7        4.14        6.23      0.56 o
   6  13   7        6.10        4.88      0.75 o
   7  13   7       72.37       73.51      1.52 o
  -6  14   7        0.56        1.12      0.76 o
  -5  14   7       64.05       68.42      1.43 o
  -4  14   7       54.56       55.12      1.25 o
  -3  14   7        7.61        7.88      0.79 o
  -2  14   7        2.70        1.52      0.60 o
  -1  14   7       20.37       22.12      0.77 o
   0  14   7        0.53        1.85      0.66 o
   1  14   7       20.39       23.39      0.98 o
   2  14   7        2.70        1.88      0.60 o
   3  14   7        7.55        7.46      0.66 o
   4  14   7       54.68       56.23      1.45 o
   5  14   7       64.15       68.12      1.64 o
   6  14   7        0.55       -0.71      0.77 o
  -3  15   7       20.30       19.17      0.93 o
  -2  15   7       10.06       11.93      0.83 o
  -1  15   7       31.76       33.59      1.06 o
   0  15   7       10.74       10.29      0.81 o
   1  15   7       31.85       34.30      1.08 o
   2  15   7       10.15       10.97      0.78 o
   3  15   7       20.34       20.34      1.07 o
   0   0   8       56.95       68.78      0.69 o
   1   0   8        2.96        2.32      0.19 o
   2   0   8      158.68      191.51      1.06 o
   3   0   8      774.14      868.32      4.20 o
   4   0   8       32.98       42.09      0.86 o
   5   0   8      875.33      854.35      3.91 o
   6   0   8      505.29      528.24      2.70 o
   7   0   8      745.49      705.06      3.82 o
   8   0   8      252.54      248.72      1.66 o
   9   0   8      379.94      376.01      2.64 o
  10   0   8        7.20        9.33      0.58 o
  11   0   8       21.69       19.77      0.81 o
  12   0   8        1.51        1.92      0.68 o
  13   0   8        2.38        1.68      0.77 o
 -13   1   8       35.43       38.90      1.22 o
 -12   1   8       20.98       17.19      0.84 o
 -11   1   8        7.34        7.84      0.65 o
 -10   1   8       39.71       36.35      0.84 o
  -9   1   8       23.31       29.36      0.71 o
  -8   1   8      115.64      113.49      1.50 o
  -7   1   8      158.80      153.08      1.25 o
  -6   1   8       60.56       59.04      0.64 o
  -5   1   8      582.84      606.61      3.05 o
  -4   1   8       76.76       76.94      1.07 o
  -3   1   8     1104.66     1113.41      5.19 o
  -2   1   8      841.52      890.97      4.86 o
  -1   1   8     2365.13     2355.79     10.70 o
   0   1   8       89.98       87.47      0.60 o
   1   1   8     2362.06     2356.03     10.09 o
   2   1   8      840.40      887.94      5.08 o
   3   1   8     1105.24     1107.94      5.17 o
   4   1   8       76.67       76.83      0.86 o
   5   1   8      583.22      601.92      2.95 o
   6   1   8       60.53       59.95      0.59 o
   7   1   8      158.89      154.03      1.18 o
   8   1   8      115.82      112.87      1.01 o
   9   1   8       23.31       29.86      0.65 o
  10   1   8       39.75       35.36      0.77 o
  11   1   8        7.33        8.05      0.69 o
  12   1   8       21.03       17.00      0.84 o
  13   1   8       35.60       38.12      1.20 o
 -13   2   8       32.33       43.24      2.23 o
 -12   2   8       18.29       20.34      0.91 o
 -11   2   8        5.74        6.45      0.61 o
 -10   2   8       23.05       20.41      0.72 o
  -9   2   8       64.71       62.17      0.95 o
  -8   2   8        4.76        2.51      0.35 o
  -7   2   8       56.27       54.08      0.70 o
  -6   2   8      154.05      145.39      1.05 o
  -5   2   8      198.86      193.06      1.18 o
  -4   2   8      187.08      190.80      1.06 o
  -3   2   8       17.06       16.31      0.70 o
  -2   2   8      717.90      781.00      3.69 o
  -1   2   8      128.50      142.84      0.86 o
   0   2   8      196.06      206.10      1.09 o
   1   2   8      128.11      143.25      0.83 o
   2   2   8      716.89      775.81      3.53 o
   3   2   8       17.14       15.40      0.73 o
   4   2   8      187.03      191.83      1.14 o
   5   2   8      199.12      192.30      1.09 o
   6   2   8      154.17      143.86      1.01 o
   7   2   8       56.76       55.60      0.65 o
   8   2   8        4.73        1.90      0.36 o
   9   2   8       64.51       62.47      0.82 o
  10   2   8       23.07       20.81      0.61 o
  11   2   8        5.71        5.88      0.65 o
  12   2   8       18.29       22.18      1.85 o
  13   2   8       32.40       39.42      1.29 o
 -13   3   8       27.87       32.74      1.24 o
 -12   3   8       44.00       44.66      1.54 o
 -11   3   8        8.22        7.86      0.63 o
 -10   3   8      110.89      109.60      1.40 o
  -9   3   8       68.15       62.81      0.96 o
  -8   3   8      105.42       88.23      1.01 o
  -7   3   8        5.38        3.95      0.41 o
  -6   3   8      402.06      377.05      2.25 o
  -5   3   8      260.01      244.98      1.47 o
  -4   3   8       27.54       24.75      0.66 o
  -3   3   8        7.82        7.02      0.27 o
  -2   3   8      658.35      670.08      3.16 o
  -1   3   8      458.77      455.77      2.45 o
   0   3   8       48.09       46.77      0.46 o
   1   3   8      459.25      452.12      2.28 o
   2   3   8      658.68      671.61      3.19 o
   3   3   8        7.75        7.60      0.25 o
   4   3   8       27.50       25.03      0.46 o
   5   3   8      261.00      243.97      1.33 o
   6   3   8      401.74      379.39      2.02 o
   7   3   8        5.38        4.78      0.31 o
   8   3   8      105.42       91.41      0.94 o
   9   3   8       67.97       62.75      0.83 o
  10   3   8      111.13      107.45      1.21 o
  11   3   8        8.23        8.13      0.64 o
  12   3   8       43.68       45.24      1.18 o
  13   3   8       28.07       32.87      1.13 o
 -12   4   8        2.59        2.43      0.75 o
 -11   4   8       65.68       64.35      1.15 o
 -10   4   8       62.42       60.06      1.06 o
  -9   4   8      144.61      147.20      1.83 o
  -8   4   8       79.46       85.46      1.26 o
  -7   4   8       29.12       25.31      0.90 o
  -6   4   8      151.51      165.37      1.57 o
  -5   4   8       26.75       29.62      0.56 o
  -4   4   8      259.25      248.74      1.46 o
  -3   4   8      112.03      102.74      0.79 o
  -2   4   8       99.73      109.43      1.04 o
  -1   4   8      219.64      208.22      2.83 o
   0   4   8      878.68      871.31      4.11 o
   1   4   8      219.56      210.66      2.67 o
   2   4   8       99.26      110.80      0.81 o
   3   4   8      111.97      102.62      0.71 o
   4   4   8      259.65      248.07      1.35 o
   5   4   8       26.71       30.60      0.67 o
   6   4   8      151.40      165.13      1.12 o
   7   4   8       28.99       26.87      0.61 o
   8   4   8       79.16       84.22      0.85 o
   9   4   8      144.48      147.25      1.26 o
  10   4   8       62.32       60.47      0.93 o
  11   4   8       65.64       68.46      1.02 o
  12   4   8        2.62        2.55      0.65 o
 -12   5   8        0.42       -0.67      0.75 o
 -11   5   8       30.43       31.41      1.07 o
 -10   5   8       34.47       31.08      1.46 o
  -9   5   8      128.10      133.00      1.84 o
  -8   5   8       82.46       84.79      1.37 o
  -7   5   8       65.59       56.90      1.43 o
  -6   5   8      345.82      334.09      2.24 o
  -5   5   8        0.25        0.34      0.26 o
  -4   5   8      179.53      196.59      1.57 o
  -3   5   8       17.99       17.13      0.40 o
  -2   5   8      130.75      137.77      1.50 o
  -1   5   8      131.31      131.75      0.95 o
   0   5   8      106.02      103.63      1.28 o
   1   5   8      131.72      132.24      0.86 o
   2   5   8      130.98      137.48      0.99 o
   3   5   8       18.18       17.03      0.37 o
   4   5   8      178.95      195.99      1.39 o
   5   5   8        0.26        0.51      0.24 o
   6   5   8      346.06      330.98      2.24 o
   7   5   8       65.71       57.17      0.89 o
   8   5   8       82.54       84.97      0.91 o
   9   5   8      128.48      133.25      1.18 o
  10   5   8       34.36       33.00      0.80 o
  11   5   8       30.35       30.91      0.82 o
  12   5   8        0.42        0.86      0.73 o
 -12   6   8       11.85       10.61      0.89 o
 -11   6   8       15.76       13.71      0.86 o
 -10   6   8       71.01       69.85      1.37 o
  -9   6   8      174.22      161.86      1.98 o
  -8   6   8      200.07      191.86      2.03 o
  -7   6   8       29.87       33.51      1.72 o
  -6   6   8       84.50       78.44      0.92 o
  -5   6   8      311.06      317.23      2.31 o
  -4   6   8      212.94      237.78      1.76 o
  -3   6   8      215.35      219.29      2.05 o
  -2   6   8      416.65      468.74      3.00 o
  -1   6   8      310.52      333.03      1.74 o
   0   6   8       15.69       13.99      0.29 o
   1   6   8      310.68      330.56      1.91 o
   2   6   8      416.56      464.52      2.63 o
   3   6   8      215.28      222.78      2.12 o
   4   6   8      213.05      238.04      1.71 o
   5   6   8      310.93      316.98      2.08 o
   6   6   8       84.43       80.92      0.77 o
   7   6   8       29.87       34.44      0.83 o
   8   6   8      200.35      194.57      1.49 o
   9   6   8      174.26      164.46      1.54 o
  10   6   8       71.07       71.72      1.17 o
  11   6   8       15.79       13.63      0.69 o
  12   6   8       11.81       12.85      0.94 o
 -11   7   8        1.08        0.46      0.75 o
 -10   7   8       13.14       14.59      0.83 o
  -9   7   8       29.27       29.62      0.95 o
  -8   7   8        3.81        5.02      0.56 o
  -7   7   8        3.75        3.59      0.48 o
  -6   7   8      126.65      131.63      1.18 o
  -5   7   8      107.21      107.49      1.08 o
  -4   7   8      211.36      212.97      1.53 o
  -3   7   8      107.22      114.86      1.01 o
  -2   7   8      638.13      641.76      3.60 o
  -1   7   8      180.68      188.67      1.12 o
   0   7   8       40.62       45.85      0.49 o
   1   7   8      180.30      189.59      1.20 o
   2   7   8      638.16      643.12      3.68 o
   3   7   8      107.10      113.50      1.17 o
   4   7   8      211.24      210.93      1.92 o
   5   7   8      107.32      108.16      1.17 o
   6   7   8      126.71      131.66      1.21 o
   7   7   8        3.76        3.85      0.36 o
   8   7   8        3.78        4.88      0.39 o
   9   7   8       29.32       31.81      0.68 o
  10   7   8       13.08       13.55      0.63 o
  11   7   8        1.07        1.36      0.55 o
 -11   8   8        7.88        7.60      0.87 o
 -10   8   8       74.94       77.54      1.48 o
  -9   8   8       17.40       16.08      0.74 o
  -8   8   8       98.69       99.97      1.38 o
  -7   8   8       12.39       12.20      0.67 o
  -6   8   8      137.12      135.94      2.25 o
  -5   8   8      647.94      634.51      4.95 o
  -4   8   8      156.79      157.66      1.41 o
  -3   8   8       44.51       45.05      0.75 o
  -2   8   8      179.13      185.49      1.33 o
  -1   8   8       18.81       19.57      0.77 o
   0   8   8        1.04        1.98      0.26 o
   1   8   8       18.82       20.37      0.85 o
   2   8   8      179.38      182.65      1.41 o
   3   8   8       44.60       45.22      1.08 o
   4   8   8      156.85      155.03      1.68 o
   5   8   8      648.33      640.19      4.33 o
   6   8   8      137.53      138.91      1.96 o
   7   8   8       12.33       11.36      0.52 o
   8   8   8       98.86      102.10      1.06 o
   9   8   8       17.42       16.34      0.51 o
  10   8   8       75.04       83.63      1.27 o
  11   8   8        7.85        8.54      0.90 o
 -10   9   8       32.57       36.09      1.14 o
  -9   9   8       71.33       68.75      1.26 o
  -8   9   8        3.77        5.99      0.59 o
  -7   9   8        4.37        5.07      0.50 o
  -6   9   8       56.44       52.33      1.11 o
  -5   9   8      395.02      387.29      3.31 o
  -4   9   8       29.24       26.00      0.81 o
  -3   9   8       63.26       62.60      0.76 o
  -2   9   8       36.70       36.31      0.71 o
  -1   9   8       23.26       23.06      0.52 o
   0   9   8       57.72       53.19      0.75 o
   1   9   8       23.23       23.35      0.55 o
   2   9   8       36.51       35.81      0.63 o
   3   9   8       63.32       60.64      0.83 o
   4   9   8       29.24       25.77      1.00 o
   5   9   8      395.60      386.97      3.77 o
   6   9   8       56.46       53.39      0.82 o
   7   9   8        4.37        5.56      0.52 o
   8   9   8        3.77        7.12      0.57 o
   9   9   8       71.31       68.48      1.32 o
  10   9   8       32.59       34.22      1.18 o
 -10  10   8       48.94       57.10      1.45 o
  -9  10   8        1.68        1.25      0.71 o
  -8  10   8        1.68        0.52      0.57 o
  -7  10   8       30.43       29.27      1.00 o
  -6  10   8       88.72       83.22      1.74 o
  -5  10   8      112.23      103.01      1.57 o
  -4  10   8      128.66      121.52      1.20 o
  -3  10   8       91.22       86.60      0.99 o
  -2  10   8      149.33      160.10      1.47 o
  -1  10   8        3.76        3.41      0.40 o
   0  10   8      150.25      151.27      1.34 o
   1  10   8        3.66        4.44      0.48 o
   2  10   8      149.47      158.63      1.37 o
   3  10   8       90.93       85.42      1.09 o
   4  10   8      128.71      118.00      1.37 o
   5  10   8      112.30      100.94      2.16 o
   6  10   8       88.91       86.53      1.16 o
   7  10   8       30.45       28.96      0.85 o
   8  10   8        1.68        1.33      0.67 o
   9  10   8        1.71        2.60      0.69 o
  10  10   8       48.81       59.04      1.40 o
  -9  11   8      109.84      117.48      2.28 o
  -8  11   8       40.43       36.78      1.03 o
  -7  11   8       17.15       16.14      0.67 o
  -6  11   8       24.92       20.16      0.69 o
  -5  11   8       45.30       43.36      1.34 o
  -4  11   8       57.65       58.00      0.91 o
  -3  11   8       29.46       26.93      0.80 o
  -2  11   8      275.67      268.69      2.10 o
  -1  11   8       86.47       85.43      1.24 o
   0  11   8       31.86       34.34      0.77 o
   1  11   8       86.26       84.08      1.10 o
   2  11   8      275.17      269.52      2.49 o
   3  11   8       29.43       25.96      0.68 o
   4  11   8       57.43       58.31      1.04 o
   5  11   8       45.35       44.70      0.97 o
   6  11   8       24.91       19.45      1.31 o
   7  11   8       17.20       17.51      0.86 o
   8  11   8       40.36       36.94      1.11 o
   9  11   8      110.11      119.82      2.99 o
  -8  12   8       56.28       54.56      1.53 o
  -7  12   8        8.37        8.51      0.69 o
  -6  12   8      149.34      142.70      1.80 o
  -5  12   8        4.97        3.73      0.61 o
  -4  12   8       39.07       36.80      1.03 o
  -3  12   8      191.81      184.06      1.95 o
  -2  12   8      124.78      125.15      2.58 o
  -1  12   8       60.55       59.93      0.94 o
   0  12   8       48.94       50.14      1.13 o
   1  12   8       60.51       60.64      1.04 o
   2  12   8      125.13      122.40      1.42 o
   3  12   8      191.34      187.09      2.75 o
   4  12   8       39.05       38.24      1.11 o
   5  12   8        4.82        4.30      0.64 o
   6  12   8      149.28      140.05      1.86 o
   7  12   8        8.46        8.34      0.77 o
   8  12   8       56.48       54.94      1.54 o
  -6  13   8        1.13        0.64      0.62 o
  -5  13   8       49.67       49.28      1.09 o
  -4  13   8       58.56       61.31      1.16 o
  -3  13   8       19.15       20.36      0.74 o
  -2  13   8       44.94       43.68      1.23 o
  -1  13   8        2.71        3.19      0.61 o
   0  13   8       12.74       11.85      0.68 o
   1  13   8        2.77        3.20      0.64 o
   2  13   8       44.98       41.29      1.02 o
   3  13   8       19.04       20.80      0.88 o
   4  13   8       58.48       57.30      1.26 o
   5  13   8       49.42       48.96      1.24 o
   6  13   8        1.13        0.50      0.67 o
  -5  14   8       31.21       32.43      1.16 o
  -4  14   8       24.20       27.10      1.07 o
  -3  14   8        5.76        5.58      0.73 o
  -2  14   8       32.93       32.41      1.04 o
  -1  14   8       29.31       30.28      1.00 o
   0  14   8        2.04        0.89      0.63 o
   1  14   8       29.24       30.16      0.95 o
   2  14   8       32.99       31.87      1.11 o
   3  14   8        5.73        6.74      0.92 o
   4  14   8       24.15       29.05      1.61 o
   5  14   8       31.19       31.44      1.21 o
  -1  15   8       50.01       52.84      1.37 o
   0  15   8        1.02        1.86      0.72 o
   1  15   8       49.95       54.20      1.42 o
   1   0   9      189.53      207.49      1.10 o
   2   0   9      113.93      113.36      1.09 o
   3   0   9      107.76      122.02      1.17 o
   4   0   9      258.03      271.43      1.45 o
   5   0   9        0.90        1.19      0.34 o
   6   0   9      199.81      188.77      1.39 o
   7   0   9       10.40       11.02      0.40 o
   8   0   9        5.18        5.84      0.50 o
   9   0   9       19.69       18.15      0.65 o
  10   0   9      369.62      367.43      2.87 o
  11   0   9       37.31       37.05      1.02 o
  12   0   9       22.29       21.90      0.97 o
 -12   1   9        1.80        2.43      0.75 o
 -11   1   9        1.05        1.73      0.63 o
 -10   1   9       20.37       18.39      0.71 o
  -9   1   9       68.40       70.94      1.01 o
  -8   1   9       43.45       43.66      0.78 o
  -7   1   9       92.13       78.50      0.81 o
  -6   1   9      222.83      215.19      1.51 o
  -5   1   9       83.86       82.01      0.79 o
  -4   1   9        0.55        0.43      0.25 o
  -3   1   9       88.15       87.05      0.72 o
  -2   1   9      981.38     1036.12      5.42 o
  -1   1   9       68.11       70.51      0.60 o
   0   1   9      288.56      322.07      1.59 o
   1   1   9       67.96       70.06      0.55 o
   2   1   9      981.86     1029.26      5.73 o
   3   1   9       88.30       86.21      0.75 o
   4   1   9        0.54        0.91      0.24 o
   5   1   9       83.44       80.64      0.96 o
   6   1   9      223.13      215.42      1.31 o
   7   1   9       92.31       79.57      0.90 o
   8   1   9       43.35       42.72      0.74 o
   9   1   9       68.52       69.38      1.00 o
  10   1   9       20.27       18.15      0.66 o
  11   1   9        1.07        0.75      0.62 o
  12   1   9        1.80        1.44      0.76 o
 -12   2   9       22.11       24.47      1.03 o
 -11   2   9       20.84       18.72      0.84 o
 -10   2   9       39.06       32.44      0.86 o
  -9   2   9      100.54       99.77      1.10 o
  -8   2   9       30.28       27.42      0.60 o
  -7   2   9       90.78       87.36      1.20 o
  -6   2   9       78.51       68.31      0.85 o
  -5   2   9      378.42      387.17      2.60 o
  -4   2   9      250.59      256.95      1.71 o
  -3   2   9       44.94       36.39      0.61 o
  -2   2   9      822.89      829.28      4.00 o
  -1   2   9       91.18       90.75      0.71 o
   0   2   9     1652.24     1653.71      7.62 o
   1   2   9       90.87       92.39      0.72 o
   2   2   9      822.89      818.01      4.09 o
   3   2   9       44.84       37.17      0.61 o
   4   2   9      250.96      258.57      1.43 o
   5   2   9      378.52      388.20      2.15 o
   6   2   9       78.65       70.92      0.83 o
   7   2   9       90.80       89.13      0.86 o
   8   2   9       30.30       26.77      0.61 o
   9   2   9      100.73       98.46      1.08 o
  10   2   9       39.22       33.84      0.94 o
  11   2   9       20.82       19.20      0.78 o
  12   2   9       22.12       26.04      0.97 o
 -12   3   9        8.41       11.20      0.88 o
 -11   3   9       20.47       20.64      0.80 o
 -10   3   9       75.25       74.71      1.17 o
  -9   3   9      309.39      288.37      2.79 o
  -8   3   9       76.86       74.75      1.07 o
  -7   3   9      220.76      220.60      1.94 o
  -6   3   9      949.76      902.11      5.50 o
  -5   3   9      255.33      246.40      1.83 o
  -4   3   9       72.75       78.57      0.76 o
  -3   3   9       25.29       29.15      0.47 o
  -2   3   9      258.68      264.23      1.97 o
  -1   3   9       35.80       30.88      0.44 o
   0   3   9      170.01      167.90      1.05 o
   1   3   9       35.73       30.35      0.59 o
   2   3   9      258.95      262.34      1.44 o
   3   3   9       25.31       29.10      0.42 o
   4   3   9       72.74       76.94      0.68 o
   5   3   9      255.35      244.21      1.57 o
   6   3   9      949.79      911.76      4.56 o
   7   3   9      220.66      225.81      1.59 o
   8   3   9       76.66       73.89      0.85 o
   9   3   9      309.44      299.73      2.82 o
  10   3   9       75.48       75.50      1.12 o
  11   3   9       20.48       23.36      0.79 o
  12   3   9        8.40        9.25      0.89 o
 -12   4   9        1.32        1.82      0.83 o
 -11   4   9       13.24       15.08      0.84 o
 -10   4   9       70.05       63.27      1.27 o
  -9   4   9       48.48       46.49      1.01 o
  -8   4   9       29.25       32.37      0.78 o
  -7   4   9      362.81      345.91      2.61 o
  -6   4   9      268.04      272.34      2.01 o
  -5   4   9      302.76      274.79      1.86 o
  -4   4   9       26.83       27.67      0.65 o
  -3   4   9      130.38      123.29      0.85 o
  -2   4   9      184.00      197.13      1.25 o
  -1   4   9      197.14      217.66      1.31 o
   0   4   9      283.45      297.89      1.75 o
   1   4   9      197.41      215.01      1.31 o
   2   4   9      183.46      198.36      1.17 o
   3   4   9      130.35      123.79      0.83 o
   4   4   9       26.86       27.97      0.59 o
   5   4   9      302.91      275.29      1.62 o
   6   4   9      268.32      273.58      1.75 o
   7   4   9      362.32      350.07      2.29 o
   8   4   9       29.30       33.30      0.66 o
   9   4   9       48.49       47.40      0.89 o
  10   4   9       70.06       64.86      1.15 o
  11   4   9       13.26       16.61      0.80 o
  12   4   9        1.34        1.59      0.75 o
 -12   5   9       21.66       22.49      1.10 o
 -11   5   9       25.09       28.06      1.25 o
 -10   5   9      254.12      248.90      2.74 o
  -9   5   9       25.41       24.84      0.79 o
  -8   5   9       65.26       65.16      1.05 o
  -7   5   9       16.93       14.65      0.57 o
  -6   5   9      174.87      165.03      1.67 o
  -5   5   9       15.67       18.77      0.51 o
  -4   5   9      147.62      139.48      1.24 o
  -3   5   9      104.06      112.11      0.90 o
  -2   5   9       35.86       43.74      0.76 o
  -1   5   9      188.93      179.62      1.44 o
   0   5   9       85.88       79.85      0.68 o
   1   5   9      188.97      180.30      1.30 o
   2   5   9       35.71       43.81      0.61 o
   3   5   9      104.21      114.28      1.02 o
   4   5   9      147.51      138.97      1.08 o
   5   5   9       15.53       19.37      0.40 o
   6   5   9      175.11      164.23      1.58 o
   7   5   9       16.82       15.57      0.62 o
   8   5   9       65.14       66.13      0.83 o
   9   5   9       25.28       24.09      0.64 o
  10   5   9      254.13      256.63      2.18 o
  11   5   9       25.05       30.72      0.95 o
  12   5   9       21.70       26.11      1.02 o
 -11   6   9       13.33       13.38      0.91 o
 -10   6   9       65.85       77.03      1.44 o
  -9   6   9      153.79      159.62      2.31 o
  -8   6   9       44.82       49.32      0.96 o
  -7   6   9       80.41       85.58      1.14 o
  -6   6   9       93.05       81.50      1.01 o
  -5   6   9      153.74      140.19      1.47 o
  -4   6   9      175.04      166.07      1.57 o
  -3   6   9        8.77        8.85      0.42 o
  -2   6   9       23.68       24.37      0.47 o
  -1   6   9      125.64      115.13      1.10 o
   0   6   9      145.68      144.15      0.99 o
   1   6   9      125.69      115.56      0.83 o
   2   6   9       23.62       24.02      0.46 o
   3   6   9        8.69        8.95      0.34 o
   4   6   9      174.88      166.35      1.37 o
   5   6   9      153.94      141.46      1.19 o
   6   6   9       93.06       81.18      1.04 o
   7   6   9       80.44       87.66      0.96 o
   8   6   9       44.84       48.41      0.74 o
   9   6   9      153.59      160.22      1.49 o
  10   6   9       65.75       80.58      1.11 o
  11   6   9       13.34       12.76      0.69 o
 -11   7   9       18.93       19.05      1.00 o
 -10   7   9       66.14       64.53      1.36 o
  -9   7   9        0.94        1.03      0.60 o
  -8   7   9        6.87        7.01      0.59 o
  -7   7   9      109.53      108.56      1.35 o
  -6   7   9      118.96      119.52      1.26 o
  -5   7   9      205.18      199.41      2.38 o
  -4   7   9      739.53      737.36      4.94 o
  -3   7   9      186.81      189.86      1.54 o
  -2   7   9      191.69      194.99      1.37 o
  -1   7   9       52.84       58.81      0.67 o
   0   7   9        5.67        3.89      0.30 o
   1   7   9       52.78       59.17      0.74 o
   2   7   9      191.94      192.28      1.90 o
   3   7   9      187.23      190.27      1.59 o
   4   7   9      739.57      739.24      5.19 o
   5   7   9      204.92      203.82      2.03 o
   6   7   9      119.38      120.10      1.25 o
   7   7   9      109.56      111.64      1.19 o
   8   7   9        6.86        7.83      0.60 o
   9   7   9        0.95        0.57      0.49 o
  10   7   9       66.43       65.12      1.16 o
  11   7   9       18.94       20.95      0.99 o
 -10   8   9       68.15       83.38      1.64 o
  -9   8   9        2.95        2.82      0.70 o
  -8   8   9        5.32        4.73      0.58 o
  -7   8   9       41.72       44.37      1.06 o
  -6   8   9       85.51       79.35      1.40 o
  -5   8   9      207.07      192.79      1.93 o
  -4   8   9      126.92      118.95      1.40 o
  -3   8   9        3.76        4.16      0.48 o
  -2   8   9       33.19       31.87      0.59 o
  -1   8   9        6.47        7.82      0.40 o
   0   8   9       14.77       19.71      0.49 o
   1   8   9        6.55        7.93      0.41 o
   2   8   9       33.07       31.40      0.62 o
   3   8   9        3.72        3.71      0.54 o
   4   8   9      127.09      120.04      1.45 o
   5   8   9      207.33      198.18      2.52 o
   6   8   9       85.47       78.17      1.19 o
   7   8   9       41.93       44.35      0.93 o
   8   8   9        5.36        5.55      0.58 o
   9   8   9        2.98        2.46      0.58 o
  10   8   9       68.26       85.53      1.82 o
 -10   9   9       26.65       31.56      1.20 o
  -9   9   9       12.11       15.53      0.76 o
  -8   9   9       87.92       86.96      1.28 o
  -7   9   9       35.28       38.09      0.96 o
  -6   9   9        6.59        7.53      0.60 o
  -5   9   9       38.76       37.26      1.01 o
  -4   9   9       40.31       45.90      1.01 o
  -3   9   9       23.14       21.36      1.11 o
  -2   9   9       96.72       92.77      0.98 o
  -1   9   9       11.57        9.83      0.42 o
   0   9   9       65.35       66.53      0.84 o
   1   9   9       11.51        9.80      0.43 o
   2   9   9       96.78       91.50      1.21 o
   3   9   9       23.12       21.33      0.89 o
   4   9   9       40.37       44.72      1.17 o
   5   9   9       38.81       39.67      1.12 o
   6   9   9        6.55        5.90      0.69 o
   7   9   9       35.25       37.10      1.24 o
   8   9   9       87.83       88.77      1.32 o
   9   9   9       12.18       16.01      0.85 o
  10   9   9       26.70       32.84      1.15 o
  -9  10   9        5.30        5.99      0.76 o
  -8  10   9       16.81       18.70      1.05 o
  -7  10   9       35.35       30.23      0.82 o
  -6  10   9       28.94       24.60      0.67 o
  -5  10   9       16.37       15.60      0.78 o
  -4  10   9        9.65       10.81      0.57 o
  -3  10   9       84.04       86.78      1.02 o
  -2  10   9      558.71      553.18      3.76 o
  -1  10   9       97.00       94.18      1.04 o
   0  10   9      348.51      333.21      4.96 o
   1  10   9       97.26       96.07      1.07 o
   2  10   9      558.71      544.74      4.20 o
   3  10   9       83.98       86.48      1.57 o
   4  10   9        9.72       10.46      0.81 o
   5  10   9       16.29       15.84      0.91 o
   6  10   9       28.96       24.33      1.00 o
   7  10   9       35.37       31.26      1.23 o
   8  10   9       16.74       18.18      0.85 o
   9  10   9        5.27        6.82      0.73 o
  -8  11   9       59.20       59.48      1.24 o
  -7  11   9       53.04       55.24      1.26 o
  -6  11   9       12.11       14.01      0.64 o
  -5  11   9      171.96      175.51      1.80 o
  -4  11   9       15.49       15.15      0.60 o
  -3  11   9       56.87       53.52      0.91 o
  -2  11   9       59.08       57.27      1.68 o
  -1  11   9      201.63      204.25      2.03 o
   0  11   9      229.79      231.52      2.05 o
   1  11   9      201.98      199.54      2.01 o
   2  11   9       59.21       56.24      1.63 o
   3  11   9       56.87       54.49      1.07 o
   4  11   9       15.43       15.10      0.67 o
   5  11   9      171.93      174.05      2.22 o
   6  11   9       12.09       14.12      1.03 o
   7  11   9       53.20       53.83      1.86 o
   8  11   9       59.22       59.08      1.32 o
  -7  12   9        0.88        1.42      0.63 o
  -6  12   9       11.99       10.40      0.66 o
  -5  12   9       80.26       85.50      1.28 o
  -4  12   9       47.33       49.76      1.12 o
  -3  12   9        5.69        6.71      0.56 o
  -2  12   9       20.67       20.47      0.86 o
  -1  12   9       16.22       15.83      0.71 o
   0  12   9        2.00        2.12      0.56 o
   1  12   9       16.16       16.10      0.76 o
   2  12   9       20.69       20.37      0.78 o
   3  12   9        5.64        6.46      0.63 o
   4  12   9       47.43       49.62      1.08 o
   5  12   9       80.33       85.10      1.40 o
   6  12   9       12.07        9.91      0.85 o
   7  12   9        0.89        2.68      0.71 o
  -5  13   9       42.38       41.88      1.01 o
  -4  13   9       81.88       81.37      1.59 o
  -3  13   9       31.07       34.81      0.93 o
  -2  13   9       10.64        8.72      0.73 o
  -1  13   9       73.58       73.97      1.67 o
   0  13   9      140.36      145.04      2.31 o
   1  13   9       73.42       71.35      1.16 o
   2  13   9       10.64        8.79      0.78 o
   3  13   9       30.99       33.57      1.09 o
   4  13   9       81.78       79.21      1.45 o
   5  13   9       42.31       43.02      1.14 o
  -3  14   9       18.51       18.36      0.99 o
  -2  14   9       78.55       79.59      1.55 o
  -1  14   9       49.07       49.83      1.21 o
   0  14   9       32.19       31.55      1.01 o
   1  14   9       49.00       49.02      1.66 o
   2  14   9       78.75       77.25      2.56 o
   3  14   9       18.51       18.70      0.94 o
   0   0  10      652.38      647.75      4.33 o
   1   0  10        8.12       11.46      0.29 o
   2   0  10       13.42       11.68      0.39 o
   3   0  10       83.02       72.76      0.63 o
   4   0  10     1224.77     1179.23      5.68 o
   5   0  10       50.29       50.81      0.60 o
   6   0  10       72.33       75.55      0.87 o
   7   0  10       89.40       93.86      0.99 o
   8   0  10       48.69       48.34      0.88 o
   9   0  10      137.53      135.48      1.43 o
  10   0  10        1.76        4.40      0.64 o
  11   0  10       22.92       20.91      0.87 o
  12   0  10        0.29        1.04      0.81 o
 -12   1  10        0.27        0.04      0.75 o
 -11   1  10       10.74       11.60      0.77 o
 -10   1  10        9.17        8.28      0.70 o
  -9   1  10       81.20       79.18      1.19 o
  -8   1  10        4.59        4.22      0.48 o
  -7   1  10      465.20      460.79      3.47 o
  -6   1  10      139.35      127.82      1.57 o
  -5   1  10      298.27      284.77      2.06 o
  -4   1  10       43.64       44.10      0.64 o
  -3   1  10      546.62      537.50      2.79 o
  -2   1  10      371.34      366.97      2.26 o
  -1   1  10      581.51      600.31      2.86 o
   0   1  10       44.92       49.73      0.53 o
   1   1  10      581.73      599.52      2.92 o
   2   1  10      370.60      365.13      2.28 o
   3   1  10      546.56      535.09      2.66 o
   4   1  10       43.64       43.31      0.74 o
   5   1  10      298.23      287.18      2.04 o
   6   1  10      139.22      128.94      1.48 o
   7   1  10      464.94      459.18      2.97 o
   8   1  10        4.60        4.20      0.49 o
   9   1  10       81.12       78.48      1.08 o
  10   1  10        9.17        8.75      0.63 o
  11   1  10       10.70       11.86      0.77 o
  12   1  10        0.27       -0.67      0.69 o
 -12   2  10        5.41        6.82      0.80 o
 -11   2  10       31.82       38.89      1.17 o
 -10   2  10       66.89       71.33      1.17 o
  -9   2  10       14.50       16.52      0.66 o
  -8   2  10        9.70       10.80      0.54 o
  -7   2  10      248.57      247.76      2.46 o
  -6   2  10      242.41      240.23      2.12 o
  -5   2  10      225.47      215.89      1.58 o
  -4   2  10      346.03      362.44      2.20 o
  -3   2  10      188.01      201.45      1.31 o
  -2   2  10        9.99       12.10      0.38 o
  -1   2  10      277.76      257.75      1.49 o
   0   2  10       77.22       74.37      0.64 o
   1   2  10      277.47      258.34      1.45 o
   2   2  10        9.89       12.38      0.49 o
   3   2  10      187.87      199.13      1.55 o
   4   2  10      345.92      361.54      1.90 o
   5   2  10      225.50      218.69      1.38 o
   6   2  10      242.03      245.30      1.55 o
   7   2  10      249.05      253.84      1.95 o
   8   2  10        9.63       11.68      0.52 o
   9   2  10       14.42       15.98      0.61 o
  10   2  10       66.82       71.81      1.13 o
  11   2  10       31.88       39.75      0.99 o
  12   2  10        5.43        6.65      0.92 o
 -12   3  10       26.41       30.74      1.34 o
 -11   3  10        3.39        2.58      0.70 o
 -10   3  10       56.16       61.37      1.25 o
  -9   3  10       36.06       30.01      0.91 o
  -8   3  10       42.24       35.60      0.84 o
  -7   3  10       20.17       22.41      0.70 o
  -6   3  10      451.47      451.14      3.19 o
  -5   3  10       94.11       77.82      1.04 o
  -4   3  10       30.91       33.99      0.87 o
  -3   3  10      211.38      210.93      1.38 o
  -2   3  10       44.54       45.20      0.60 o
  -1   3  10      100.55       91.07      1.42 o
   0   3  10       66.74       68.18      0.88 o
   1   3  10      100.43       91.15      1.16 o
   2   3  10       44.55       46.52      0.68 o
   3   3  10      211.18      211.64      1.17 o
   4   3  10       31.07       33.55      0.89 o
   5   3  10       94.14       80.23      1.06 o
   6   3  10      451.41      452.67      2.74 o
   7   3  10       20.10       23.37      0.57 o
   8   3  10       42.16       38.37      0.93 o
   9   3  10       36.14       30.09      0.74 o
  10   3  10       56.19       60.39      1.12 o
  11   3  10        3.40        1.39      0.65 o
  12   3  10       26.33       30.00      1.35 o
 -11   4  10        0.04        0.72      0.73 o
 -10   4  10       32.82       34.38      1.03 o
  -9   4  10        7.46        6.17      0.68 o
  -8   4  10        8.81        5.77      0.57 o
  -7   4  10       26.42       25.95      0.72 o
  -6   4  10      262.67      266.81      2.21 o
  -5   4  10      145.44      143.76      1.27 o
  -4   4  10      400.57      384.17      2.58 o
  -3   4  10       43.26       47.22      0.92 o
  -2   4  10      149.65      133.82      1.01 o
  -1   4  10       61.73       63.73      1.05 o
   0   4  10      180.71      177.68      1.22 o
   1   4  10       61.38       64.41      0.76 o
   2   4  10      150.20      133.48      1.18 o
   3   4  10       43.29       47.21      1.14 o
   4   4  10      399.99      389.08      2.26 o
   5   4  10      145.33      144.36      1.12 o
   6   4  10      262.69      265.07      1.81 o
   7   4  10       26.27       25.92      0.62 o
   8   4  10        8.81        6.36      0.55 o
   9   4  10        7.44        7.14      0.57 o
  10   4  10       32.82       32.87      0.97 o
  11   4  10        0.05        0.73      0.72 o
 -11   5  10        9.52       13.04      0.95 o
 -10   5  10        0.63        1.17      0.70 o
  -9   5  10       47.44       48.82      1.20 o
  -8   5  10      199.00      198.17      1.93 o
  -7   5  10      117.31      112.23      1.28 o
  -6   5  10      302.14      296.06      2.37 o
  -5   5  10       96.17       93.45      1.12 o
  -4   5  10      187.08      186.28      1.49 o
  -3   5  10      161.37      152.27      1.27 o
  -2   5  10      472.60      464.84      3.09 o
  -1   5  10        6.18       10.02      0.40 o
   0   5  10        7.60        9.37      0.29 o
   1   5  10        6.08       10.04      0.39 o
   2   5  10      472.88      468.66      2.56 o
   3   5  10      161.33      152.11      1.31 o
   4   5  10      187.39      188.16      1.34 o
   5   5  10       96.17       93.64      0.92 o
   6   5  10      302.13      295.99      2.06 o
   7   5  10      117.45      110.02      1.35 o
   8   5  10      198.97      199.56      1.96 o
   9   5  10       47.58       49.28      0.93 o
  10   5  10        0.65        2.30      0.56 o
  11   5  10        9.54       12.21      0.77 o
 -11   6  10       42.49       45.95      1.35 o
 -10   6  10       10.23        7.52      0.81 o
  -9   6  10       49.28       48.03      1.13 o
  -8   6  10       63.03       62.49      1.11 o
  -7   6  10      194.82      190.79      2.26 o
  -6   6  10      130.02      132.37      1.36 o
  -5   6  10       19.08       18.44      0.77 o
  -4   6  10        3.59        2.85      0.34 o
  -3   6  10        1.26        0.47      0.32 o
  -2   6  10       13.54       13.35      0.48 o
  -1   6  10       86.43       80.87      0.84 o
   0   6  10       16.07       12.89      0.43 o
   1   6  10       86.44       81.23      0.79 o
   2   6  10       13.50       13.81      0.36 o
   3   6  10        1.25        0.48      0.35 o
   4   6  10        3.55        4.19      0.51 o
   5   6  10       19.08       18.74      0.57 o
   6   6  10      130.00      133.26      1.95 o
   7   6  10      195.15      190.68      2.00 o
   8   6  10       62.86       65.41      1.28 o
   9   6  10       49.52       48.34      1.30 o
  10   6  10       10.25        8.97      0.74 o
  11   6  10       42.43       47.78      1.54 o
 -10   7  10        5.16        7.06      0.80 o
  -9   7  10        6.17        7.27      0.64 o
  -8   7  10        0.70       -0.23      0.49 o
  -7   7  10       22.67       22.84      0.73 o
  -6   7  10       14.38       13.49      0.80 o
  -5   7  10       52.64       50.86      1.03 o
  -4   7  10      181.20      178.42      2.12 o
  -3   7  10      597.33      610.77      4.35 o
  -2   7  10       73.56       71.34      0.79 o
  -1   7  10      199.81      189.51      1.41 o
   0   7  10       96.48       87.36      0.95 o
   1   7  10      199.64      193.37      1.58 o
   2   7  10       73.91       72.47      0.81 o
   3   7  10      597.10      599.80      4.62 o
   4   7  10      180.90      173.35      1.90 o
   5   7  10       52.47       52.27      1.32 o
   6   7  10       14.39       12.82      0.48 o
   7   7  10       22.79       24.92      0.73 o
   8   7  10        0.73       -0.16      0.58 o
   9   7  10        6.16        6.34      0.74 o
  10   7  10        5.15        6.27      0.60 o
 -10   8  10       65.83       75.07      1.54 o
  -9   8  10        6.13        6.04      0.65 o
  -8   8  10        1.09        0.37      0.50 o
  -7   8  10       20.34       18.77      0.70 o
  -6   8  10      160.10      165.20      2.07 o
  -5   8  10       56.25       57.54      1.17 o
  -4   8  10        6.40        8.20      0.66 o
  -3   8  10      346.40      325.59      2.87 o
  -2   8  10       98.42       96.82      1.12 o
  -1   8  10      234.12      233.39      1.84 o
   0   8  10      220.28      238.56      1.88 o
   1   8  10      233.72      237.56      1.92 o
   2   8  10       98.17       95.94      1.13 o
   3   8  10      345.62      330.11      3.44 o
   4   8  10        6.42        8.51      0.70 o
   5   8  10       56.16       59.90      1.20 o
   6   8  10      160.39      169.77      2.13 o
   7   8  10       20.44       20.21      0.79 o
   8   8  10        1.10        1.57      0.57 o
   9   8  10        6.12        6.30      0.74 o
  10   8  10       65.82       72.58      1.56 o
  -9   9  10       41.07       41.03      1.04 o
  -8   9  10        4.84        5.29      0.59 o
  -7   9  10        5.60        6.34      0.51 o
  -6   9  10       14.50       14.07      0.87 o
  -5   9  10       12.69       11.70      0.75 o
  -4   9  10       69.22       66.79      1.39 o
  -3   9  10       17.20       16.64      0.69 o
  -2   9  10       28.44       28.79      0.76 o
  -1   9  10       95.12       94.06      1.67 o
   0   9  10       23.21       25.70      0.63 o
   1   9  10       95.15       91.44      1.35 o
   2   9  10       28.36       28.25      0.72 o
   3   9  10       17.20       15.66      0.85 o
   4   9  10       69.02       68.85      1.45 o
   5   9  10       12.69       11.32      0.75 o
   6   9  10       14.46       13.89      0.92 o
   7   9  10        5.56        5.81      0.86 o
   8   9  10        4.83        4.96      0.60 o
   9   9  10       41.11       38.61      1.20 o
  -8  10  10        7.91        6.49      0.67 o
  -7  10  10       19.95       18.99      0.70 o
  -6  10  10       96.09       92.65      1.61 o
  -5  10  10       15.28       17.38      0.91 o
  -4  10  10      126.22      122.45      1.63 o
  -3  10  10        2.84        4.34      0.62 o
  -2  10  10      124.97      125.88      1.29 o
  -1  10  10      105.00      109.57      1.50 o
   0  10  10       74.93       73.43      1.06 o
   1  10  10      104.51      109.15      1.41 o
   2  10  10      124.95      126.42      1.50 o
   3  10  10        2.84        4.57      0.50 o
   4  10  10      126.19      121.67      2.03 o
   5  10  10       15.29       16.25      1.24 o
   6  10  10       95.89       91.16      2.95 o
   7  10  10       19.95       20.31      1.49 o
   8  10  10        7.92        6.55      0.58 o
  -7  11  10        0.60        0.55      0.53 o
  -6  11  10      112.44      109.93      1.88 o
  -5  11  10       23.44       22.27      0.99 o
  -4  11  10       14.18       14.68      0.64 o
  -3  11  10       48.17       52.77      0.89 o
  -2  11  10       60.10       57.40      0.92 o
  -1  11  10        2.15        3.93      0.53 o
   0  11  10       33.22       30.99      0.85 o
   1  11  10        2.15        2.80      0.52 o
   2  11  10       60.04       57.04      1.13 o
   3  11  10       48.35       51.16      1.02 o
   4  11  10       14.22       16.48      1.05 o
   5  11  10       23.49       22.31      1.12 o
   6  11  10      112.13      111.90      2.35 o
   7  11  10        0.62       -0.16      1.14 o
  -6  12  10        5.80        6.35      0.73 o
  -5  12  10       15.37       15.52      0.82 o
  -4  12  10       65.29       68.47      1.72 o
  -3  12  10        1.54        1.14      0.58 o
  -2  12  10       12.16       11.95      0.65 o
  -1  12  10       78.98       85.69      1.27 o
   0  12  10        7.46        8.21      0.64 o
   1  12  10       78.98       83.58      1.49 o
   2  12  10       12.21       11.16      0.73 o
   3  12  10        1.52        0.11      0.55 o
   4  12  10       65.49       69.03      1.23 o
   5  12  10       15.39       14.74      1.25 o
   6  12  10        5.88        5.85      1.39 o
  -4  13  10        4.63        6.06      0.77 o
  -3  13  10        7.43        7.03      0.64 o
  -2  13  10       17.95       20.78      0.93 o
  -1  13  10       15.01       16.18      0.81 o
   0  13  10        0.19       -0.35      0.70 o
   1  13  10       14.96       16.52      0.88 o
   2  13  10       18.04       20.49      0.92 o
   3  13  10        7.39        7.11      0.69 o
   4  13  10        4.68        5.76      0.72 o
   1   0  11        1.23        0.25      0.29 o
   2   0  11       59.51       55.66      0.88 o
   3   0  11      222.44      220.95      1.40 o
   4   0  11      101.88       95.97      1.12 o
   5   0  11       13.60       15.15      0.47 o
   6   0  11      171.72      165.81      1.48 o
   7   0  11        7.42        8.77      0.52 o
   8   0  11      126.82      122.90      1.47 o
   9   0  11       25.05       30.60      0.78 o
  10   0  11        5.68        5.05      0.69 o
  11   0  11        0.06       -0.72      0.72 o
 -11   1  11       11.90       10.05      0.84 o
 -10   1  11        8.65        7.55      0.71 o
  -9   1  11       89.45       78.35      1.12 o
  -8   1  11       43.58       40.28      0.89 o
  -7   1  11       56.54       52.94      0.90 o
  -6   1  11      109.43       98.49      1.05 o
  -5   1  11       43.53       38.63      0.79 o
  -4   1  11      117.10      116.20      1.42 o
  -3   1  11      285.68      269.86      1.83 o
  -2   1  11       72.60       73.65      0.67 o
  -1   1  11        6.65        5.83      0.41 o
   0   1  11        9.83        8.73      0.31 o
   1   1  11        6.59        5.15      0.30 o
   2   1  11       72.48       74.17      0.68 o
   3   1  11      285.56      266.99      1.65 o
   4   1  11      117.09      116.19      1.04 o
   5   1  11       43.65       38.97      0.67 o
   6   1  11      109.20       97.23      1.35 o
   7   1  11       56.45       54.26      1.07 o
   8   1  11       43.53       39.78      0.95 o
   9   1  11       89.51       77.48      1.17 o
  10   1  11        8.66        8.19      0.64 o
  11   1  11       11.93        8.19      0.78 o
 -11   2  11        5.93        9.45      1.06 o
 -10   2  11        6.91        8.57      0.79 o
  -9   2  11       14.87       16.86      0.73 o
  -8   2  11       26.44       27.48      0.79 o
  -7   2  11       12.69       11.50      0.57 o
  -6   2  11       27.44       22.39      0.64 o
  -5   2  11       81.37       82.30      0.99 o
  -4   2  11      141.46      142.75      1.27 o
  -3   2  11      145.67      152.40      1.22 o
  -2   2  11       58.13       61.86      0.85 o
  -1   2  11      259.46      295.80      1.77 o
   0   2  11       53.09       55.53      0.57 o
   1   2  11      259.47      295.45      1.71 o
   2   2  11       57.89       62.55      0.70 o
   3   2  11      145.46      152.59      1.10 o
   4   2  11      141.46      145.25      1.46 o
   5   2  11       81.27       82.03      0.85 o
   6   2  11       27.44       21.67      0.52 o
   7   2  11       12.64       11.53      0.53 o
   8   2  11       26.45       26.77      0.67 o
   9   2  11       14.89       16.43      0.66 o
  10   2  11        6.95        8.56      0.70 o
  11   2  11        5.96        7.97      0.83 o
 -11   3  11       60.46       68.02      1.52 o
 -10   3  11       13.23       12.06      0.84 o
  -9   3  11       33.78       34.44      1.05 o
  -8   3  11      115.01      122.03      1.65 o
  -7   3  11      160.08      148.98      1.53 o
  -6   3  11        9.44        9.99      0.55 o
  -5   3  11        7.80       10.45      0.54 o
  -4   3  11      122.81      132.52      1.25 o
  -3   3  11      230.16      234.03      1.91 o
  -2   3  11      235.38      223.36      1.59 o
  -1   3  11        4.80        2.74      0.37 o
   0   3  11       44.40       38.41      0.56 o
   1   3  11        4.80        1.94      0.25 o
   2   3  11      235.69      225.83      1.49 o
   3   3  11      230.35      234.09      1.60 o
   4   3  11      122.90      132.76      1.49 o
   5   3  11        7.86       11.33      0.40 o
   6   3  11        9.40       10.81      0.48 o
   7   3  11      159.62      150.62      2.06 o
   8   3  11      115.04      122.64      1.57 o
   9   3  11       33.64       37.20      0.95 o
  10   3  11       13.27       11.87      0.70 o
  11   3  11       60.55       68.71      1.43 o
 -11   4  11       14.92       14.30      1.00 o
 -10   4  11        4.31        4.21      0.71 o
  -9   4  11        4.43        4.40      0.70 o
  -8   4  11       57.84       59.24      1.51 o
  -7   4  11       53.97       54.78      0.94 o
  -6   4  11       50.06       49.63      0.88 o
  -5   4  11      112.71      111.89      1.19 o
  -4   4  11      402.90      397.12      2.76 o
  -3   4  11      120.84      126.07      1.43 o
  -2   4  11      129.00      126.70      2.06 o
  -1   4  11      373.14      357.49      2.40 o
   0   4  11      298.29      285.71      1.90 o
   1   4  11      372.84      363.33      2.91 o
   2   4  11      128.78      129.67      2.02 o
   3   4  11      120.78      128.48      1.29 o
   4   4  11      402.90      399.72      2.59 o
   5   4  11      112.44      111.90      1.07 o
   6   4  11       50.18       49.04      0.74 o
   7   4  11       53.70       53.34      1.10 o
   8   4  11       57.76       58.93      1.22 o
   9   4  11        4.43        5.81      0.56 o
  10   4  11        4.30        4.84      0.64 o
  11   4  11       14.94       16.41      0.94 o
 -10   5  11       12.83       13.24      0.89 o
  -9   5  11       10.74        9.63      0.80 o
  -8   5  11        9.90       10.14      0.65 o
  -7   5  11       67.15       73.16      1.21 o
  -6   5  11       33.53       33.42      0.74 o
  -5   5  11        9.90        9.51      0.52 o
  -4   5  11       43.39       46.90      0.81 o
  -3   5  11      118.40      116.77      1.14 o
  -2   5  11       17.25       17.68      0.50 o
  -1   5  11      193.09      190.60      1.85 o
   0   5  11      116.22      129.52      1.21 o
   1   5  11      193.55      191.06      2.24 o
   2   5  11       17.22       18.61      0.48 o
   3   5  11      118.39      115.23      1.11 o
   4   5  11       43.57       46.99      0.82 o
   5   5  11        9.93        9.51      0.48 o
   6   5  11       33.34       34.95      0.81 o
   7   5  11       67.18       71.67      1.00 o
   8   5  11        9.94       10.64      0.75 o
   9   5  11       10.76        9.68      0.60 o
  10   5  11       12.84       15.64      0.82 o
 -10   6  11       50.11       57.62      1.47 o
  -9   6  11      116.20      120.40      1.76 o
  -8   6  11       38.52       38.73      0.94 o
  -7   6  11       65.27       60.32      1.02 o
  -6   6  11       67.43       72.11      1.05 o
  -5   6  11       91.67       94.05      1.21 o
  -4   6  11       27.30       24.28      0.63 o
  -3   6  11       21.49       20.87      0.59 o
  -2   6  11        5.33        5.40      0.40 o
  -1   6  11       44.15       50.66      0.81 o
   0   6  11       15.28       12.74      0.44 o
   1   6  11       44.23       51.80      0.73 o
   2   6  11        5.33        5.12      0.44 o
   3   6  11       21.51       20.87      0.66 o
   4   6  11       27.34       24.85      0.70 o
   5   6  11       91.83       92.11      1.24 o
   6   6  11       67.49       69.95      1.39 o
   7   6  11       65.20       58.51      1.17 o
   8   6  11       38.49       38.01      1.02 o
   9   6  11      115.96      120.25      1.82 o
  10   6  11       50.06       60.81      1.29 o
  -9   7  11        3.35        3.32      0.71 o
  -8   7  11       18.06       19.98      0.75 o
  -7   7  11       25.94       23.79      0.73 o
  -6   7  11       39.01       32.83      0.87 o
  -5   7  11        4.73        5.81      0.54 o
  -4   7  11       42.87       44.40      0.83 o
  -3   7  11       32.23       32.94      0.76 o
  -2   7  11       14.99       13.34      0.49 o
  -1   7  11       84.06       81.77      0.87 o
   0   7  11        2.09        2.02      0.46 o
   1   7  11       84.20       80.59      1.16 o
   2   7  11       15.08       13.00      0.55 o
   3   7  11       31.94       32.04      0.78 o
   4   7  11       43.07       41.59      0.82 o
   5   7  11        4.70        3.95      0.83 o
   6   7  11       39.03       32.89      0.85 o
   7   7  11       25.89       23.38      0.80 o
   8   7  11       18.14       18.67      0.84 o
   9   7  11        3.36        5.57      0.85 o
  -9   8  11       17.23       18.40      0.79 o
  -8   8  11       11.12       11.82      0.64 o
  -7   8  11       32.93       34.25      0.80 o
  -6   8  11        7.90        6.31      0.78 o
  -5   8  11       35.63       36.30      1.03 o
  -4   8  11       34.60       32.53      1.00 o
  -3   8  11      126.84      132.59      1.61 o
  -2   8  11       69.91       65.69      0.84 o
  -1   8  11      145.91      153.72      2.08 o
   0   8  11       74.57       68.97      1.08 o
   1   8  11      146.00      154.24      2.14 o
   2   8  11       69.94       64.72      1.04 o
   3   8  11      126.75      130.62      2.17 o
   4   8  11       34.80       31.40      1.06 o
   5   8  11       35.49       35.00      1.30 o
   6   8  11        7.91        5.63      0.89 o
   7   8  11       32.95       33.89      1.31 o
   8   8  11       11.11       12.20      0.74 o
   9   8  11       17.28       18.66      0.88 o
  -8   9  11       19.96       23.86      0.81 o
  -7   9  11       22.14       23.32      1.04 o
  -6   9  11       26.15       25.46      1.02 o
  -5   9  11       19.34       19.25      0.91 o
  -4   9  11       75.33       77.27      1.34 o
  -3   9  11      165.89      162.81      1.59 o
  -2   9  11       36.96       36.01      0.84 o
  -1   9  11        8.49       10.26      0.56 o
   0   9  11        4.52        4.61      0.49 o
   1   9  11        8.41       10.14      0.51 o
   2   9  11       36.87       36.01      0.90 o
   3   9  11      166.08      158.69      2.04 o
   4   9  11       75.50       76.53      1.71 o
   5   9  11       19.37       19.22      1.10 o
   6   9  11       26.11       25.86      1.24 o
   7   9  11       22.14       21.70      1.24 o
   8   9  11       19.92       23.57      1.13 o
  -7  10  11       13.53       12.92      0.94 o
  -6  10  11       52.98       52.93      1.34 o
  -5  10  11       46.14       47.09      1.49 o
  -4  10  11      270.92      259.41      2.61 o
  -3  10  11       17.38       17.30      0.63 o
  -2  10  11       14.81       17.46      0.64 o
  -1  10  11      130.60      138.62      1.53 o
   0  10  11      275.23      273.69      2.46 o
   1  10  11      131.08      135.40      1.76 o
   2  10  11       14.73       15.15      0.70 o
   3  10  11       17.45       16.73      1.19 o
   4  10  11      270.69      255.51      3.66 o
   5  10  11       46.11       47.75      1.63 o
   6  10  11       53.01       56.00      1.75 o
   7  10  11       13.47       11.45      1.69 o
  -6  11  11       17.58       19.03      1.07 o
  -5  11  11       38.45       41.01      1.51 o
  -4  11  11       42.92       43.05      1.19 o
  -3  11  11        3.38        3.79      0.47 o
  -2  11  11       38.75       40.38      1.12 o
  -1  11  11       12.26       10.73      0.79 o
   0  11  11       10.41       11.00      0.68 o
   1  11  11       12.30       10.33      0.74 o
   2  11  11       38.75       38.02      1.02 o
   3  11  11        3.37        3.55      0.56 o
   4  11  11       42.92       40.80      1.58 o
   5  11  11       38.49       38.77      1.55 o
   6  11  11       17.50       18.59      1.34 o
  -4  12  11        8.39        5.81      0.53 o
  -3  12  11        0.75       -0.12      0.51 o
  -2  12  11       22.53       25.25      0.87 o
  -1  12  11       22.09       20.93      0.85 o
   0  12  11       34.02       31.95      1.07 o
   1  12  11       22.20       19.71      0.90 o
   2  12  11       22.43       26.31      0.95 o
   3  12  11        0.72        1.81      0.55 o
   4  12  11        8.35        7.09      1.26 o
  -1  13  11       57.57       54.64      1.34 o
   0  13  11        0.16        0.51      0.74 o
   1  13  11       57.76       51.75      1.32 o
   0   0  12      281.60      304.21      2.66 o
   1   0  12        0.61        0.66      0.32 o
   2   0  12       15.87       18.93      0.45 o
   3   0  12      122.67      118.52      1.06 o
   4   0  12        0.00        0.17      0.40 o
   5   0  12       21.09       20.04      0.61 o
   6   0  12      138.87      133.08      1.31 o
   7   0  12      132.38      127.70      1.36 o
   8   0  12      140.55      138.38      1.51 o
   9   0  12       10.11        9.19      0.65 o
  10   0  12        2.50        2.70      0.71 o
 -10   1  12       17.02       19.63      0.95 o
  -9   1  12        7.27        7.10      0.60 o
  -8   1  12       30.86       30.41      0.76 o
  -7   1  12       17.06       14.56      0.60 o
  -6   1  12       27.10       24.48      0.65 o
  -5   1  12       59.62       50.01      0.79 o
  -4   1  12       19.98       23.23      0.67 o
  -3   1  12       37.80       32.50      0.74 o
  -2   1  12      231.40      240.17      1.64 o
  -1   1  12      251.88      242.10      1.58 o
   0   1  12        0.15       -0.31      0.31 o
   1   1  12      252.11      240.80      1.56 o
   2   1  12      231.46      241.20      1.85 o
   3   1  12       37.82       31.68      0.60 o
   4   1  12       19.95       24.24      0.57 o
   5   1  12       59.69       49.31      0.80 o
   6   1  12       27.08       24.48      0.76 o
   7   1  12       17.00       14.78      0.59 o
   8   1  12       30.77       29.44      0.79 o
   9   1  12        7.34        6.97      0.71 o
  10   1  12       16.97       19.55      0.94 o
 -10   2  12        6.09        5.09      0.77 o
  -9   2  12        4.55        4.34      0.70 o
  -8   2  12       20.09       22.47      0.81 o
  -7   2  12       30.26       29.77      0.78 o
  -6   2  12      147.29      143.62      1.42 o
  -5   2  12       27.24       26.31      0.98 o
  -4   2  12       64.35       66.74      1.42 o
  -3   2  12      175.36      172.24      1.50 o
  -2   2  12      101.53      111.05      1.42 o
  -1   2  12      345.26      344.47      2.16 o
   0   2  12      101.02      116.73      1.47 o
   1   2  12      345.77      344.42      2.10 o
   2   2  12      101.32      113.00      1.32 o
   3   2  12      175.88      172.41      1.57 o
   4   2  12       64.35       68.60      0.93 o
   5   2  12       27.19       28.01      0.61 o
   6   2  12      147.84      142.06      1.39 o
   7   2  12       30.31       29.56      0.69 o
   8   2  12       20.04       22.29      0.77 o
   9   2  12        4.54        4.54      0.63 o
  10   2  12        6.10        5.89      0.73 o
 -10   3  12        6.90        5.29      0.83 o
  -9   3  12        1.67       -0.27      0.67 o
  -8   3  12       27.21       25.50      1.03 o
  -7   3  12      139.54      129.65      1.53 o
  -6   3  12        0.10        0.26      0.49 o
  -5   3  12      137.23      140.10      1.41 o
  -4   3  12       78.88       74.07      0.96 o
  -3   3  12       16.18       14.77      0.56 o
  -2   3  12       25.81       22.37      0.59 o
  -1   3  12        2.64        3.70      0.40 o
   0   3  12      191.30      203.55      1.48 o
   1   3  12        2.64        3.76      0.36 o
   2   3  12       25.84       24.06      0.67 o
   3   3  12       16.21       14.68      0.50 o
   4   3  12       78.82       73.74      0.96 o
   5   3  12      137.04      141.02      1.37 o
   6   3  12        0.10       -0.49      0.49 o
   7   3  12      139.63      130.19      1.55 o
   8   3  12       27.24       26.25      0.83 o
   9   3  12        1.65        0.68      0.57 o
  10   3  12        6.95        6.13      0.79 o
 -10   4  12        1.67        2.82      0.78 o
  -9   4  12       12.21       12.73      0.81 o
  -8   4  12       16.35       16.11      0.79 o
  -7   4  12       41.61       39.88      0.89 o
  -6   4  12        6.64        8.89      0.59 o
  -5   4  12      115.87      123.39      1.33 o
  -4   4  12       81.21       86.73      1.06 o
  -3   4  12       36.63       34.87      0.74 o
  -2   4  12       76.76       76.41      0.96 o
  -1   4  12       41.89       36.26      0.72 o
   0   4  12        2.59        3.58      0.42 o
   1   4  12       41.94       35.75      0.67 o
   2   4  12       76.61       75.65      1.13 o
   3   4  12       36.83       34.40      1.05 o
   4   4  12       81.20       85.41      1.06 o
   5   4  12      115.80      122.97      1.49 o
   6   4  12        6.73       10.63      0.56 o
   7   4  12       41.52       41.02      0.92 o
   8   4  12       16.35       16.08      0.70 o
   9   4  12       12.21       11.95      0.70 o
  10   4  12        1.68        0.20      0.84 o
  -9   5  12       14.65       13.17      0.94 o
  -8   5  12       18.28       19.76      0.86 o
  -7   5  12       14.86       15.12      0.66 o
  -6   5  12       19.25       16.99      0.64 o
  -5   5  12        9.51        9.85      0.56 o
  -4   5  12        4.05        4.07      0.49 o
  -3   5  12       40.66       36.29      0.74 o
  -2   5  12       29.07       26.83      0.71 o
  -1   5  12       70.45       68.75      0.90 o
   0   5  12        0.96        1.67      0.40 o
   1   5  12       70.51       68.11      0.86 o
   2   5  12       29.02       26.26      0.68 o
   3   5  12       40.67       35.69      0.77 o
   4   5  12        4.07        4.56      0.48 o
   5   5  12        9.49       10.61      0.53 o
   6   5  12       19.24       16.05      0.80 o
   7   5  12       14.93       15.39      0.86 o
   8   5  12       18.28       19.48      0.85 o
   9   5  12       14.61       15.83      0.78 o
  -9   6  12        0.53        1.70      0.98 o
  -8   6  12       15.24       18.19      0.76 o
  -7   6  12       45.60       41.70      0.95 o
  -6   6  12       18.02       17.24      0.64 o
  -5   6  12       17.48       15.69      0.61 o
  -4   6  12       29.29       29.49      0.65 o
  -3   6  12       56.18       53.50      0.86 o
  -2   6  12       76.70       84.80      1.01 o
  -1   6  12       53.16       56.77      0.93 o
   0   6  12        3.34        2.27      0.36 o
   1   6  12       53.12       54.95      1.03 o
   2   6  12       76.83       82.37      1.14 o
   3   6  12       56.21       52.41      0.87 o
   4   6  12       29.23       29.56      1.01 o
   5   6  12       17.52       16.38      0.73 o
   6   6  12       17.98       18.20      0.89 o
   7   6  12       45.80       40.74      1.11 o
   8   6  12       15.27       17.55      0.88 o
   9   6  12        0.53        1.11      0.81 o
  -8   7  12        5.37        6.99      0.74 o
  -7   7  12       21.24       23.92      0.75 o
  -6   7  12      111.69      107.74      1.35 o
  -5   7  12       57.62       55.83      1.25 o
  -4   7  12       22.99       24.06      0.95 o
  -3   7  12       58.50       58.01      0.90 o
  -2   7  12       92.65       90.96      1.08 o
  -1   7  12      106.72      114.17      1.19 o
   0   7  12       48.60       47.78      0.99 o
   1   7  12      106.87      110.90      1.26 o
   2   7  12       92.49       93.38      2.45 o
   3   7  12       58.51       57.34      1.32 o
   4   7  12       22.98       23.10      0.80 o
   5   7  12       57.68       54.14      1.01 o
   6   7  12      111.78      107.35      2.63 o
   7   7  12       21.25       21.51      0.92 o
   8   7  12        5.39        7.44      0.74 o
  -8   8  12       18.06       21.13      0.96 o
  -7   8  12        1.90        1.49      0.51 o
  -6   8  12       15.91       19.31      0.95 o
  -5   8  12       10.75       12.28      0.83 o
  -4   8  12       67.70       62.51      0.96 o
  -3   8  12       30.62       31.72      0.70 o
  -2   8  12       19.17       20.38      0.76 o
  -1   8  12        4.78        5.85      0.52 o
   0   8  12       40.18       40.20      0.84 o
   1   8  12        4.82        6.32      0.51 o
   2   8  12       19.25       20.07      0.76 o
   3   8  12       30.71       30.80      0.82 o
   4   8  12       67.80       64.17      2.01 o
   5   8  12       10.74       11.28      1.01 o
   6   8  12       15.99       18.45      1.29 o
   7   8  12        1.90        1.73      1.02 o
   8   8  12       18.12       20.45      0.94 o
  -7   9  12       47.23       46.37      1.31 o
  -6   9  12       10.65        9.93      0.87 o
  -5   9  12      101.94      102.73      1.68 o
  -4   9  12       64.32       65.31      1.38 o
  -3   9  12       12.63       11.68      0.50 o
  -2   9  12        6.59        4.20      0.55 o
  -1   9  12       27.86       30.46      0.99 o
   0   9  12      112.18      112.70      1.30 o
   1   9  12       27.84       30.28      1.00 o
   2   9  12        6.67        5.47      0.64 o
   3   9  12       12.61       11.89      0.96 o
   4   9  12       64.33       64.40      1.69 o
   5   9  12      101.94      100.61      2.01 o
   6   9  12       10.63       11.96      1.10 o
   7   9  12       47.24       46.03      1.84 o
  -6  10  12       14.03       15.37      0.99 o
  -5  10  12        0.66        0.27      0.76 o
  -4  10  12        0.97        1.44      0.70 o
  -3  10  12       89.36       85.54      1.32 o
  -2  10  12      127.17      130.82      1.53 o
  -1  10  12      145.41      151.28      1.66 o
   0  10  12        7.15        8.54      0.63 o
   1  10  12      145.49      149.58      1.90 o
   2  10  12      126.93      131.17      1.81 o
   3  10  12       89.38       86.47      2.00 o
   4  10  12        0.96        1.76      0.98 o
   5  10  12        0.66        0.25      1.00 o
   6  10  12       14.09       14.88      1.26 o
  -4  11  12       49.71       47.97      1.55 o
  -3  11  12       43.79       43.12      1.06 o
  -2  11  12       35.67       36.13      0.91 o
  -1  11  12        1.95        1.01      0.55 o
   0  11  12        0.18       -0.16      0.68 o
   1  11  12        1.96        1.02      0.66 o
   2  11  12       35.65       35.03      0.99 o
   3  11  12       43.77       45.41      1.93 o
   4  11  12       49.73       45.08      1.67 o
  -2  12  12        1.64        0.10      0.60 o
  -1  12  12        1.83        1.33      0.74 o
   0  12  12        2.53        1.91      0.75 o
   1  12  12        1.85        1.37      0.74 o
   2  12  12        1.63        1.27      0.67 o
   1   0  13       36.95       39.19      0.78 o
   2   0  13        0.55        0.49      0.38 o
   3   0  13      296.91      289.25      2.73 o
   4   0  13        4.85        3.20      0.49 o
   5   0  13       12.33       10.42      0.54 o
   6   0  13       27.87       25.43      0.67 o
   7   0  13       17.70       20.34      0.70 o
   8   0  13       21.78       19.97      0.87 o
   9   0  13        2.91        1.69      0.70 o
  -9   1  13       23.82       26.16      1.05 o
  -8   1  13       82.62       72.64      1.15 o
  -7   1  13       13.41       10.90      0.62 o
  -6   1  13       80.49       80.99      1.07 o
  -5   1  13       35.83       32.20      0.79 o
  -4   1  13       64.36       59.42      0.96 o
  -3   1  13       63.58       69.88      0.88 o
  -2   1  13       31.04       33.72      0.80 o
  -1   1  13       10.49        9.13      0.50 o
   0   1  13       43.38       47.84      0.80 o
   1   1  13       10.50        9.49      0.51 o
   2   1  13       31.02       33.65      0.74 o
   3   1  13       63.81       69.15      0.97 o
   4   1  13       64.40       58.06      0.90 o
   5   1  13       35.87       32.65      0.76 o
   6   1  13       80.23       81.40      1.07 o
   7   1  13       13.45       10.94      0.66 o
   8   1  13       82.74       75.46      1.18 o
   9   1  13       23.83       24.44      0.96 o
  -9   2  13       49.49       51.58      1.55 o
  -8   2  13        4.92        4.33      0.66 o
  -7   2  13       18.73       17.94      0.78 o
  -6   2  13        2.17        1.53      0.58 o
  -5   2  13       67.40       69.32      1.07 o
  -4   2  13       89.87       83.95      1.14 o
  -3   2  13      146.45      140.42      1.68 o
  -2   2  13       56.36       59.97      0.79 o
  -1   2  13       17.68       16.77      0.53 o
   0   2  13       59.48       58.75      0.84 o
   1   2  13       17.66       17.44      0.58 o
   2   2  13       56.49       61.78      0.97 o
   3   2  13      146.63      139.32      1.39 o
   4   2  13       90.05       82.11      1.08 o
   5   2  13       67.50       68.05      1.26 o
   6   2  13        2.17        1.61      0.57 o
   7   2  13       18.74       19.95      0.96 o
   8   2  13        4.93        5.30      0.66 o
   9   2  13       49.48       49.99      1.26 o
  -9   3  13       28.17       29.60      1.07 o
  -8   3  13       13.92       12.85      0.87 o
  -7   3  13       23.41       20.88      0.77 o
  -6   3  13        6.98        8.76      0.64 o
  -5   3  13      110.65      113.55      1.30 o
  -4   3  13      220.14      221.19      1.95 o
  -3   3  13       36.56       38.53      0.88 o
  -2   3  13      157.99      158.45      1.47 o
  -1   3  13       64.58       66.00      0.85 o
   0   3  13       20.72       19.89      0.56 o
   1   3  13       64.67       66.13      0.85 o
   2   3  13      157.87      162.58      1.48 o
   3   3  13       36.58       38.47      0.77 o
   4   3  13      220.13      219.09      2.20 o
   5   3  13      110.81      112.20      1.50 o
   6   3  13        6.93        8.13      0.60 o
   7   3  13       23.38       22.11      0.79 o
   8   3  13       14.00       13.10      0.71 o
   9   3  13       28.08       29.99      1.03 o
  -9   4  13        9.90       10.23      0.87 o
  -8   4  13       14.68       16.56      0.86 o
  -7   4  13       30.20       33.08      0.93 o
  -6   4  13       37.12       35.38      0.84 o
  -5   4  13      146.15      143.32      1.50 o
  -4   4  13       40.74       42.12      0.86 o
  -3   4  13       84.22       86.30      1.07 o
  -2   4  13       23.42       25.11      0.75 o
  -1   4  13      107.66      110.23      1.17 o
   0   4  13       26.23       24.69      0.83 o
   1   4  13      107.42      110.33      1.54 o
   2   4  13       23.50       25.80      0.99 o
   3   4  13       84.14       86.23      1.18 o
   4   4  13       40.82       40.03      0.97 o
   5   4  13      145.96      144.26      2.27 o
   6   4  13       37.13       36.08      1.06 o
   7   4  13       30.09       34.48      0.92 o
   8   4  13       14.67       15.11      0.84 o
   9   4  13        9.89        8.31      0.95 o
  -8   5  13       52.21       49.63      1.33 o
  -7   5  13       21.99       21.86      0.83 o
  -6   5  13       41.41       41.38      1.06 o
  -5   5  13      102.66       96.36      1.21 o
  -4   5  13       29.20       28.78      0.72 o
  -3   5  13        3.16        4.37      0.51 o
  -2   5  13        8.06       10.14      0.56 o
  -1   5  13       14.52       11.51      0.52 o
   0   5  13       29.66       28.96      0.66 o
   1   5  13       14.50       11.19      0.51 o
   2   5  13        8.04       10.05      0.60 o
   3   5  13        3.12        4.97      0.55 o
   4   5  13       29.21       27.63      0.83 o
   5   5  13      102.77       93.96      1.52 o
   6   5  13       41.28       42.20      1.21 o
   7   5  13       21.96       19.21      0.99 o
   8   5  13       52.23       49.39      1.42 o
  -8   6  13        6.23        8.15      0.84 o
  -7   6  13       10.61       12.53      0.70 o
  -6   6  13       21.74       19.40      0.73 o
  -5   6  13       23.38       22.76      0.77 o
  -4   6  13        8.77        9.81      0.54 o
  -3   6  13        6.00        8.29      0.53 o
  -2   6  13       13.22       13.19      0.56 o
  -1   6  13       34.31       36.20      0.76 o
   0   6  13        9.86       10.16      0.57 o
   1   6  13       34.24       35.72      0.88 o
   2   6  13       13.13       13.46      0.62 o
   3   6  13        5.91        7.12      0.64 o
   4   6  13        8.79        8.89      0.67 o
   5   6  13       23.39       22.00      1.03 o
   6   6  13       21.71       19.69      1.06 o
   7   6  13       10.64       12.22      1.20 o
   8   6  13        6.17        7.75      0.85 o
  -7   7  13        4.60        5.95      0.63 o
  -6   7  13        1.08        0.61      0.50 o
  -5   7  13       24.96       25.62      0.75 o
  -4   7  13       43.76       45.50      0.92 o
  -3   7  13       43.81       44.97      0.91 o
  -2   7  13       67.50       69.59      1.02 o
  -1   7  13       32.27       36.98      0.84 o
   0   7  13      154.20      153.90      1.60 o
   1   7  13       32.26       35.78      0.85 o
   2   7  13       67.50       69.28      1.36 o
   3   7  13       43.88       42.67      1.09 o
   4   7  13       43.80       45.01      1.03 o
   5   7  13       24.76       23.45      0.85 o
   6   7  13        1.07        1.16      0.56 o
   7   7  13        4.59        5.38      0.89 o
  -6   8  13       28.44       28.19      1.01 o
  -5   8  13        2.51        2.53      0.52 o
  -4   8  13       98.80       91.97      1.26 o
  -3   8  13        6.78        6.23      0.56 o
  -2   8  13      127.30      124.98      1.48 o
  -1   8  13      129.42      132.56      1.47 o
   0   8  13      166.72      168.95      1.95 o
   1   8  13      129.30      129.64      1.67 o
   2   8  13      127.42      125.13      1.66 o
   3   8  13        6.75        6.78      0.66 o
   4   8  13       98.86       97.40      2.56 o
   5   8  13        2.53        2.53      1.02 o
   6   8  13       28.47       29.31      1.46 o
  -5   9  13       16.58       20.60      0.98 o
  -4   9  13        5.26        5.22      0.72 o
  -3   9  13       99.86      106.10      1.36 o
  -2   9  13        6.98        7.73      0.59 o
  -1   9  13       82.89       86.41      1.25 o
   0   9  13        1.08        1.36      0.59 o
   1   9  13       83.03       85.71      1.42 o
   2   9  13        7.00        8.94      0.68 o
   3   9  13       99.97      106.23      1.52 o
   4   9  13        5.27        5.56      1.33 o
   5   9  13       16.52       20.64      1.34 o
  -4  10  13        8.89        9.55      0.97 o
  -3  10  13       39.28       38.04      0.95 o
  -2  10  13        7.13        4.95      0.58 o
  -1  10  13       38.67       40.13      1.04 o
   0  10  13       13.96       12.57      1.23 o
   1  10  13       38.59       39.34      1.12 o
   2  10  13        7.13        6.39      0.69 o
   3  10  13       39.26       37.80      1.51 o
   4  10  13        8.89        7.01      1.14 o
  -1  11  13       10.03       10.41      0.83 o
   0  11  13       12.28       10.92      0.83 o
   1  11  13       10.01       11.86      0.80 o
   0   0  14       61.49       66.49      1.38 o
   1   0  14        5.35        6.89      0.55 o
   2   0  14      103.03      104.96      1.28 o
   3   0  14       11.65       10.17      0.56 o
   4   0  14       10.47        9.13      0.57 o
   5   0  14       45.49       45.31      0.90 o
   6   0  14       36.86       36.07      0.87 o
   7   0  14        4.08        4.21      0.66 o
   8   0  14       56.44       62.69      1.33 o
  -8   1  14       91.11       90.11      1.55 o
  -7   1  14       34.06       40.41      1.06 o
  -6   1  14       17.95       16.82      0.69 o
  -5   1  14       31.19       28.61      0.81 o
  -4   1  14       33.68       30.71      0.92 o
  -3   1  14       39.52       40.41      0.85 o
  -2   1  14       32.72       35.43      0.74 o
  -1   1  14       12.11       13.69      0.58 o
   0   1  14       55.44       50.33      0.97 o
   1   1  14       12.09       12.76      0.63 o
   2   1  14       32.75       35.92      0.85 o
   3   1  14       39.26       41.83      0.94 o
   4   1  14       33.61       32.49      0.83 o
   5   1  14       31.24       26.97      0.84 o
   6   1  14       18.00       17.46      0.71 o
   7   1  14       34.02       40.79      1.09 o
   8   1  14       91.10       90.30      1.99 o
  -8   2  14       27.73       28.15      1.03 o
  -7   2  14       55.51       54.54      1.28 o
  -6   2  14       64.84       63.31      1.15 o
  -5   2  14      148.16      148.91      1.65 o
  -4   2  14       96.22       93.08      1.40 o
  -3   2  14       80.84       80.75      1.34 o
  -2   2  14       27.12       25.20      0.70 o
  -1   2  14       44.21       43.91      0.90 o
   0   2  14        2.17        2.42      0.51 o
   1   2  14       44.20       41.08      0.91 o
   2   2  14       27.02       26.13      0.75 o
   3   2  14       80.86       80.98      1.24 o
   4   2  14       96.03       92.62      1.32 o
   5   2  14      147.93      148.49      1.96 o
   6   2  14       64.94       64.89      1.21 o
   7   2  14       55.49       53.46      1.21 o
   8   2  14       27.66       27.62      1.05 o
  -8   3  14       10.12       11.32      0.93 o
  -7   3  14        4.90        6.12      0.76 o
  -6   3  14       35.16       32.98      0.89 o
  -5   3  14       13.21       14.77      0.71 o
  -4   3  14       21.31       21.61      0.77 o
  -3   3  14       41.99       46.59      0.95 o
  -2   3  14      115.26      119.06      1.35 o
  -1   3  14        4.31        5.37      0.48 o
   0   3  14       22.35       21.65      0.66 o
   1   3  14        4.33        5.57      0.56 o
   2   3  14      115.16      118.23      1.44 o
   3   3  14       41.98       45.25      1.10 o
   4   3  14       21.29       20.76      0.88 o
   5   3  14       13.20       14.34      0.80 o
   6   3  14       35.14       32.31      0.94 o
   7   3  14        4.91        5.69      0.71 o
   8   3  14       10.12       10.11      0.95 o
  -8   4  14       46.62       48.03      1.27 o
  -7   4  14       34.51       34.08      1.09 o
  -6   4  14       24.25       30.56      1.04 o
  -5   4  14       36.17       33.82      0.91 o
  -4   4  14       85.34       85.89      1.26 o
  -3   4  14       38.60       45.43      0.94 o
  -2   4  14       33.42       30.39      0.79 o
  -1   4  14       78.12       76.99      1.07 o
   0   4  14        2.62        4.24      0.49 o
   1   4  14       78.34       80.26      1.20 o
   2   4  14       33.31       32.80      1.14 o
   3   4  14       38.50       44.18      1.11 o
   4   4  14       85.29       87.18      1.89 o
   5   4  14       36.12       34.58      1.05 o
   6   4  14       24.30       27.65      1.29 o
   7   4  14       34.46       34.02      1.18 o
   8   4  14       46.62       46.02      1.41 o
  -7   5  14       36.35       36.62      1.55 o
  -6   5  14       34.65       36.42      0.97 o
  -5   5  14        6.84        6.28      0.59 o
  -4   5  14        4.95        5.44      0.59 o
  -3   5  14       47.97       50.30      0.92 o
  -2   5  14       19.73       17.99      0.67 o
  -1   5  14       28.87       28.87      0.75 o
   0   5  14       13.89       13.32      0.61 o
   1   5  14       28.90       28.49      0.90 o
   2   5  14       19.70       18.13      0.77 o
   3   5  14       48.12       49.62      1.29 o
   4   5  14        4.96        4.45      0.79 o
   5   5  14        6.86        4.24      0.80 o
   6   5  14       34.56       36.84      1.21 o
   7   5  14       36.33       38.14      1.27 o
  -7   6  14       12.62       10.41      0.83 o
  -6   6  14        0.23        0.59      0.59 o
  -5   6  14       17.73       19.24      0.72 o
  -4   6  14       27.62       26.02      0.80 o
  -3   6  14       70.21       71.22      1.08 o
  -2   6  14       51.58       52.02      0.94 o
  -1   6  14       16.30       18.30      0.75 o
   0   6  14       49.22       47.06      0.99 o
   1   6  14       16.31       18.31      0.72 o
   2   6  14       51.57       52.99      1.09 o
   3   6  14       70.25       70.09      1.36 o
   4   6  14       27.61       27.94      1.05 o
   5   6  14       17.76       18.78      0.88 o
   6   6  14        0.23        0.55      0.75 o
   7   6  14       12.68       10.56      1.04 o
  -6   7  14        2.85        4.60      0.63 o
  -5   7  14        1.99        2.45      0.59 o
  -4   7  14        9.05        9.49      0.61 o
  -3   7  14        3.77        3.58      0.54 o
  -2   7  14       97.35      101.33      1.33 o
  -1   7  14       18.82       19.93      0.78 o
   0   7  14       30.94       33.35      0.91 o
   1   7  14       18.90       20.15      0.76 o
   2   7  14       97.36       97.80      1.63 o
   3   7  14        3.76        3.00      0.68 o
   4   7  14        9.07        6.26      0.70 o
   5   7  14        1.99        2.02      0.63 o
   6   7  14        2.88        3.32      0.73 o
  -5   8  14       60.53       58.63      1.06 o
  -4   8  14       26.55       24.45      0.81 o
  -3   8  14       13.67       17.96      0.73 o
  -2   8  14       44.36       39.73      1.15 o
  -1   8  14       59.61       58.98      1.53 o
   0   8  14       10.44       12.20      0.87 o
   1   8  14       59.65       59.94      1.47 o
   2   8  14       44.47       38.73      1.06 o
   3   8  14       13.57       18.39      0.85 o
   4   8  14       26.53       22.45      1.35 o
   5   8  14       60.57       61.98      2.15 o
  -3   9  14       11.99       13.08      0.66 o
  -2   9  14       54.94       57.40      1.37 o
  -1   9  14       30.13       31.78      1.50 o
   0   9  14        7.74        8.03      0.79 o
   1   9  14       30.18       30.25      1.03 o
   2   9  14       54.85       54.46      1.27 o
   3   9  14       11.97       12.47      0.78 o
   1   0  15        0.47       -0.58      0.58 o
   2   0  15        2.06        2.43      0.63 o
   3   0  15        7.79        9.21      0.75 o
   4   0  15       22.06       22.89      0.78 o
   5   0  15        0.53        0.32      0.60 o
   6   0  15       47.57       47.68      1.80 o
   7   0  15        0.87        1.73      0.83 o
  -7   1  15       34.69       33.65      1.21 o
  -6   1  15        6.26        7.76      0.76 o
  -5   1  15        3.82        1.49      0.60 o
  -4   1  15       75.56       69.92      1.16 o
  -3   1  15       16.57       16.13      0.70 o
  -2   1  15       29.06       24.69      0.86 o
  -1   1  15        5.31        2.86      0.58 o
   0   1  15        9.76       11.55      0.64 o
   1   1  15        5.31        2.72      0.62 o
   2   1  15       29.10       26.52      0.84 o
   3   1  15       16.55       16.02      0.77 o
   4   1  15       75.43       70.94      1.24 o
   5   1  15        3.85        2.71      0.68 o
   6   1  15        6.22        7.84      0.86 o
   7   1  15       34.67       33.73      1.21 o
  -7   2  15        6.88        8.89      0.85 o
  -6   2  15        0.15       -0.04      0.71 o
  -5   2  15        1.38        0.73      0.65 o
  -4   2  15        3.77        2.93      0.62 o
  -3   2  15       36.48       35.74      0.88 o
  -2   2  15       65.53       68.45      1.12 o
  -1   2  15       12.36       10.12      0.65 o
   0   2  15        0.07        0.33      0.53 o
   1   2  15       12.32       11.39      0.71 o
   2   2  15       65.54       68.77      1.21 o
   3   2  15       36.38       35.64      1.09 o
   4   2  15        3.83        2.40      0.77 o
   5   2  15        1.40        0.07      0.74 o
   6   2  15        0.15        0.33      0.78 o
   7   2  15        6.89        8.59      0.89 o
  -6   3  15       55.42       57.38      1.28 o
  -5   3  15       12.16       10.19      0.73 o
  -4   3  15       40.82       43.90      1.07 o
  -3   3  15       74.53       73.00      1.26 o
  -2   3  15       45.14       50.12      1.12 o
  -1   3  15      148.61      153.99      1.68 o
   0   3  15       10.33       11.82      0.64 o
   1   3  15      148.47      149.57      1.85 o
   2   3  15       45.20       50.71      1.20 o
   3   3  15       74.55       72.92      1.53 o
   4   3  15       40.90       42.14      1.19 o
   5   3  15       12.14       11.09      0.80 o
   6   3  15       55.39       56.86      1.33 o
  -6   4  15       12.88       16.76      0.90 o
  -5   4  15       14.89       12.51      0.82 o
  -4   4  15       11.14        8.53      0.72 o
  -3   4  15       50.91       49.89      1.10 o
  -2   4  15       27.36       26.55      0.82 o
  -1   4  15       12.34       12.39      0.70 o
   0   4  15      120.40      132.14      1.53 o
   1   4  15       12.36       13.32      0.80 o
   2   4  15       27.36       26.50      0.93 o
   3   4  15       50.76       48.87      1.19 o
   4   4  15       11.08       10.79      0.80 o
   5   4  15       14.90       12.21      0.94 o
   6   4  15       12.88       14.22      0.96 o
  -5   5  15       23.29       21.88      0.92 o
  -4   5  15        3.59        2.35      0.73 o
  -3   5  15       23.88       26.39      0.89 o
  -2   5  15       16.45       17.33      0.76 o
  -1   5  15       22.57       23.48      0.80 o
   0   5  15        0.44        1.24      0.66 o
   1   5  15       22.56       24.81      1.26 o
   2   5  15       16.47       19.23      0.84 o
   3   5  15       23.88       25.17      1.08 o
   4   5  15        3.58        3.03      0.79 o
   5   5  15       23.37       22.79      1.14 o
  -5   6  15       17.97       18.76      0.92 o
  -4   6  15        0.88        0.90      0.64 o
  -3   6  15       14.46       13.80      0.75 o
  -2   6  15       16.45       19.41      0.84 o
  -1   6  15        1.27        1.59      0.66 o
   0   6  15       14.42       18.30      1.06 o
   1   6  15        1.26        1.95      0.66 o
   2   6  15       16.46       18.47      0.96 o
   3   6  15       14.50       13.66      0.90 o
   4   6  15        0.88        0.10      0.75 o
   5   6  15       17.92       21.71      1.00 o
  -4   7  15        6.16        5.21      0.72 o
  -3   7  15       13.88       13.56      0.84 o
  -2   7  15       53.47       55.73      1.18 o
  -1   7  15        9.12        7.66      0.70 o
   0   7  15       10.14       10.84      0.73 o
   1   7  15        9.17        7.82      0.81 o
   2   7  15       53.53       54.58      1.63 o
   3   7  15       13.89       13.70      0.89 o
   4   7  15        6.14        5.96      0.83 o
  -2   8  15        3.89        3.48      0.72 o
  -1   8  15        7.09        7.76      0.71 o
   0   8  15        0.68        1.13      0.75 o
   1   8  15        7.11        7.91      0.80 o
   2   8  15        3.90        3.86      0.94 o
   0   0  16       52.01       49.20      1.72 o
   1   0  16        1.58        0.87      0.69 o
   2   0  16       32.74       31.37      1.00 o
   3   0  16        0.40        0.10      0.71 o
   4   0  16        5.01        3.93      0.78 o
   5   0  16        0.15        0.26      0.74 o
  -5   1  16       36.13       37.07      1.38 o
  -4   1  16       23.62       23.85      0.95 o
  -3   1  16        6.67        9.15      0.97 o
  -2   1  16        3.60        2.63      0.72 o
  -1   1  16       10.75        9.17      0.77 o
   0   1  16       78.59       77.55      1.40 o
   1   1  16       10.73        9.54      0.76 o
   2   1  16        3.59        2.17      0.66 o
   3   1  16        6.64        9.21      0.72 o
   4   1  16       23.63       23.50      1.01 o
   5   1  16       36.08       35.35      1.30 o
  -5   2  16       33.24       31.93      1.07 o
  -4   2  16       32.93       32.10      1.05 o
  -3   2  16       15.09       15.20      0.86 o
  -2   2  16       14.71       15.93      0.87 o
  -1   2  16        5.03        6.66      0.79 o
   0   2  16       43.41       45.51      1.15 o
   1   2  16        5.03        6.41      0.71 o
   2   2  16       14.73       15.24      0.87 o
   3   2  16       15.09       14.38      0.92 o
   4   2  16       33.09       30.73      1.35 o
   5   2  16       33.20       33.18      1.15 o
  -4   3  16       26.11       27.28      0.97 o
  -3   3  16       73.60       69.11      1.39 o
  -2   3  16       65.83       61.31      1.33 o
  -1   3  16       77.61       85.51      1.48 o
   0   3  16        6.10       10.34      0.72 o
   1   3  16       77.55       84.92      1.57 o
   2   3  16       65.82       66.20      1.41 o
   3   3  16       73.64       69.27      1.43 o
   4   3  16       26.15       28.06      1.05 o
  -4   4  16       20.08       17.89      0.91 o
  -3   4  16        1.20        0.58      0.72 o
  -2   4  16        8.39        9.67      0.85 o
  -1   4  16       60.72       61.90      1.29 o
   0   4  16        2.26        2.30      0.81 o
   1   4  16       60.77       62.38      1.39 o
   2   4  16        8.39        7.21      1.04 o
   3   4  16        1.20        1.57      0.79 o
   4   4  16       20.16       17.85      1.05 o
  -3   5  16       10.43       11.98      0.84 o
  -2   5  16        5.17        6.14      0.90 o
  -1   5  16       27.45       31.03      1.11 o
   0   5  16       25.87       29.70      1.06 o
   1   5  16       27.38       30.34      1.03 o
   2   5  16        5.15        4.95      1.10 o
   3   5  16       10.41       11.78      0.94 o
  -1   6  16        1.43        2.09      0.74 o
   0   6  16       22.07       24.05      1.00 o
   1   6  16        1.43        1.90      0.83 o
   1   0  17        3.32        1.27      0.76 o
   2   0  17        0.33        0.34      0.73 o
  -2   1  17        0.91       -0.01      0.72 o
  -1   1  17        8.26       11.69      0.86 o
   0   1  17       13.87       18.37      0.92 o
   1   1  17        8.28       12.16      0.84 o
   2   1  17        0.92       -0.15      0.77 o
  -1   2  17        1.50        1.01      0.72 o
   0   2  17       40.37       39.14      1.14 o
   1   2  17        1.49       -0.33      0.87 o
 
